# Supplementary material for: Integrating random walk and binary regression to identify novel miRNA-disease association
Source: BMC Bioinformatics. 2019 Jan 28;20:59. doi: 10.1186/s12859-019-2640-9 (PMC6350368; doi:10.1186/s12859-019-2640-9)
Supplement: Supplementary file 1 — We prioritized corresponding candidate miRNAs for all the diseases recorded in HMDD v2.0 database. The predicted results for each disease were publicly released for further experimental validation. The potential and promising disease-miRNA associations with relatively high ranks were expected to be confirmed by biological experiments and clinical observation in the future. (XLSX 4198 kb) [file 12859_2019_2640_MOESM1_ESM.xlsx]

## Sheet: Sheet2
Osteosarcoma	hsa-mir-486	0.547407
Testicular Neoplasms	hsa-mir-411	0.546086
Testicular Neoplasms	hsa-mir-371	0.546083
Testicular Neoplasms	hsa-mir-659	0.54599
Testicular Neoplasms	hsa-mir-379	0.545971
Testicular Neoplasms	hsa-mir-448	0.545967
Testicular Neoplasms	hsa-mir-487b	0.545924
Testicular Neoplasms	hsa-mir-598	0.54592
Testicular Neoplasms	hsa-mir-652	0.545904
Testicular Neoplasms	hsa-mir-612	0.545882
Testicular Neoplasms	hsa-mir-657	0.545882
Testicular Neoplasms	hsa-mir-539	0.545871
Testicular Neoplasms	hsa-mir-602	0.54586
Testicular Neoplasms	hsa-mir-501	0.545858
Testicular Neoplasms	hsa-mir-601	0.545851
Testicular Neoplasms	hsa-mir-431	0.545842
Testicular Neoplasms	hsa-mir-346	0.545841
Testicular Neoplasms	hsa-mir-637	0.545837
Testicular Neoplasms	hsa-mir-608	0.545827
Testicular Neoplasms	hsa-mir-615	0.545827
Testicular Neoplasms	hsa-mir-518b	0.545826
Testicular Neoplasms	hsa-mir-561	0.545825
Testicular Neoplasms	hsa-mir-362	0.545821
Testicular Neoplasms	hsa-mir-328	0.545811
Testicular Neoplasms	hsa-mir-187	0.545811
Testicular Neoplasms	hsa-mir-521	0.545806
Testicular Neoplasms	hsa-mir-409	0.5458
Testicular Neoplasms	hsa-mir-152	0.545798
Testicular Neoplasms	hsa-mir-532	0.545796
Testicular Neoplasms	hsa-mir-600	0.545794
Testicular Neoplasms	hsa-mir-611	0.545794
Testicular Neoplasms	hsa-mir-654	0.545794
Testicular Neoplasms	hsa-mir-662	0.545794
Testicular Neoplasms	hsa-mir-769	0.545794
Testicular Neoplasms	hsa-mir-622	0.545791
Testicular Neoplasms	hsa-mir-498	0.545776
Testicular Neoplasms	hsa-mir-583	0.545775
Testicular Neoplasms	hsa-mir-557	0.545774
Testicular Neoplasms	hsa-mir-526b	0.545767
Testicular Neoplasms	hsa-mir-188	0.545762
Testicular Neoplasms	hsa-mir-324	0.545762
Testicular Neoplasms	hsa-mir-596	0.545754
Testicular Neoplasms	hsa-mir-518c	0.545746
Testicular Neoplasms	hsa-mir-421	0.545744
Testicular Neoplasms	hsa-mir-433	0.545736
Testicular Neoplasms	hsa-mir-217	0.545729
Testicular Neoplasms	hsa-mir-660	0.545726
Testicular Neoplasms	hsa-mir-208b	0.545724
Testicular Neoplasms	hsa-mir-526a	0.545719
Testicular Neoplasms	hsa-mir-658	0.545705
Testicular Neoplasms	hsa-mir-512	0.545703
Testicular Neoplasms	hsa-mir-515	0.545701
Testicular Neoplasms	hsa-mir-337	0.545697
Testicular Neoplasms	hsa-mir-495	0.545697
Testicular Neoplasms	hsa-mir-542	0.545696
Testicular Neoplasms	hsa-mir-638	0.545692
Testicular Neoplasms	hsa-mir-523	0.545687
Testicular Neoplasms	hsa-mir-134	0.545683
Testicular Neoplasms	hsa-mir-377	0.545679
Testicular Neoplasms	hsa-mir-510	0.545676
Testicular Neoplasms	hsa-mir-370	0.54567
Testicular Neoplasms	hsa-mir-216a	0.545669
Testicular Neoplasms	hsa-mir-376b	0.545668
Testicular Neoplasms	hsa-mir-301b	0.545663
Testicular Neoplasms	hsa-mir-331	0.545661
Testicular Neoplasms	hsa-mir-520e	0.545661
Testicular Neoplasms	hsa-mir-525	0.545659
Testicular Neoplasms	hsa-mir-507	0.545657
Testicular Neoplasms	hsa-mir-320e	0.54565
Testicular Neoplasms	hsa-mir-450a	0.54565
Testicular Neoplasms	hsa-mir-450b	0.54565
Testicular Neoplasms	hsa-mir-1202	0.545645
Testicular Neoplasms	hsa-mir-1231	0.545645
Testicular Neoplasms	hsa-mir-1234	0.545645
Testicular Neoplasms	hsa-mir-1301	0.545645
Testicular Neoplasms	hsa-mir-26	0.545645
Testicular Neoplasms	hsa-mir-500b	0.545645
Testicular Neoplasms	hsa-mir-517c	0.545645
Testicular Neoplasms	hsa-mir-522	0.545645
Testicular Neoplasms	hsa-mir-527	0.545645
Testicular Neoplasms	hsa-mir-92	0.545645
Testicular Neoplasms	hsa-mir-320d	0.545644
Testicular Neoplasms	hsa-mir-105	0.545642
Testicular Neoplasms	hsa-mir-490	0.545642
Testicular Neoplasms	hsa-mir-147a	0.545638
Testicular Neoplasms	hsa-mir-1245a	0.545638
Testicular Neoplasms	hsa-mir-1245b	0.545638
Testicular Neoplasms	hsa-mir-1323	0.545638
Testicular Neoplasms	hsa-mir-1469	0.545638
Testicular Neoplasms	hsa-mir-181	0.545638
Testicular Neoplasms	hsa-mir-2355	0.545638
Testicular Neoplasms	hsa-mir-3130	0.545638
Testicular Neoplasms	hsa-mir-3186	0.545638
Testicular Neoplasms	hsa-mir-4257	0.545638
Testicular Neoplasms	hsa-mir-4306	0.545638
Testicular Neoplasms	hsa-mir-718	0.545638
Testicular Neoplasms	hsa-mir-202	0.545637
Testicular Neoplasms	hsa-mir-297	0.545637
Testicular Neoplasms	hsa-mir-636	0.545637
Testicular Neoplasms	hsa-mir-765	0.545635
Testicular Neoplasms	hsa-mir-298	0.545635
Testicular Neoplasms	hsa-mir-922	0.545635
Testicular Neoplasms	hsa-mir-33b	0.545635
Testicular Neoplasms	hsa-mir-1271	0.545634
Testicular Neoplasms	hsa-mir-632	0.545634
Testicular Neoplasms	hsa-mir-499b	0.545632
Testicular Neoplasms	hsa-mir-325	0.54563
Testicular Neoplasms	hsa-mir-1471	0.54563
Testicular Neoplasms	hsa-mir-320c	0.545628
Testicular Neoplasms	hsa-mir-136	0.545627
Testicular Neoplasms	hsa-mir-663	0.545626
Testicular Neoplasms	hsa-mir-520f	0.545625
Testicular Neoplasms	hsa-mir-520g	0.545625
Testicular Neoplasms	hsa-mir-590	0.545624
Testicular Neoplasms	hsa-mir-489	0.545622
Testicular Neoplasms	hsa-mir-1303	0.545622
Testicular Neoplasms	hsa-mir-2110	0.545622
Testicular Neoplasms	hsa-mir-320b	0.545621
Testicular Neoplasms	hsa-mir-185	0.545621
Testicular Neoplasms	hsa-mir-1258	0.54562
Testicular Neoplasms	hsa-mir-505	0.545619
Testicular Neoplasms	hsa-mir-1249	0.545619
Testicular Neoplasms	hsa-mir-300	0.545618
Testicular Neoplasms	hsa-mir-200	0.545618
Testicular Neoplasms	hsa-mir-492	0.545618
Testicular Neoplasms	hsa-mir-323b	0.545618
Testicular Neoplasms	hsa-mir-519d	0.545617
Testicular Neoplasms	hsa-mir-874	0.545616
Testicular Neoplasms	hsa-mir-493	0.545613
Testicular Neoplasms	hsa-mir-503	0.545613
Testicular Neoplasms	hsa-mir-744	0.54561
Testicular Neoplasms	hsa-mir-1228	0.54561
Testicular Neoplasms	hsa-mir-449c	0.54561
Testicular Neoplasms	hsa-mir-518f	0.54561
Testicular Neoplasms	hsa-mir-524	0.54561
Testicular Neoplasms	hsa-mir-551a	0.54561
Testicular Neoplasms	hsa-mir-570	0.54561
Testicular Neoplasms	hsa-mir-577	0.54561
Testicular Neoplasms	hsa-mir-591	0.54561
Testicular Neoplasms	hsa-mir-595	0.54561
Testicular Neoplasms	hsa-mir-605	0.54561
Testicular Neoplasms	hsa-mir-610	0.54561
Testicular Neoplasms	hsa-mir-938	0.54561
Testicular Neoplasms	hsa-mir-216b	0.545608
Testicular Neoplasms	hsa-mir-1290	0.545607
Testicular Neoplasms	hsa-mir-502	0.545607
Testicular Neoplasms	hsa-mir-1915	0.545605
Testicular Neoplasms	hsa-mir-485	0.545601
Testicular Neoplasms	hsa-mir-519e	0.5456
Testicular Neoplasms	hsa-mir-575	0.5456
Testicular Neoplasms	hsa-mir-33a	0.545599
Testicular Neoplasms	hsa-mir-640	0.545597
Testicular Neoplasms	hsa-mir-1224	0.545597
Testicular Neoplasms	hsa-mir-544a	0.545596
Testicular Neoplasms	hsa-mir-544b	0.545596
Testicular Neoplasms	hsa-mir-500a	0.545596
Testicular Neoplasms	hsa-mir-661	0.545595
Testicular Neoplasms	hsa-mir-190a	0.545595
Testicular Neoplasms	hsa-mir-550a	0.545593
Testicular Neoplasms	hsa-mir-506	0.545591
Testicular Neoplasms	hsa-mir-517a	0.545587
Testicular Neoplasms	hsa-mir-374a	0.545585
Testicular Neoplasms	hsa-mir-302e	0.545584
Testicular Neoplasms	hsa-mir-454	0.545584
Testicular Neoplasms	hsa-mir-374b	0.545583
Testicular Neoplasms	hsa-mir-361	0.545579
Testicular Neoplasms	hsa-mir-326	0.545579
Testicular Neoplasms	hsa-mir-1207	0.545576
Testicular Neoplasms	hsa-mir-941	0.545576
Testicular Neoplasms	hsa-mir-189	0.545576
Testicular Neoplasms	hsa-mir-1827	0.545576
Testicular Neoplasms	hsa-mir-711	0.545575
Testicular Neoplasms	hsa-mir-548a	0.545575
Testicular Neoplasms	hsa-mir-668	0.545575
Testicular Neoplasms	hsa-mir-545	0.545575
Testicular Neoplasms	hsa-mir-520a	0.545575
Testicular Neoplasms	hsa-mir-4792	0.545575
Testicular Neoplasms	hsa-mir-1266	0.545575
Testicular Neoplasms	hsa-mir-624	0.545574
Testicular Neoplasms	hsa-mir-3148	0.545574
Testicular Neoplasms	hsa-mir-569	0.545574
Testicular Neoplasms	hsa-mir-1293	0.545574
Testicular Neoplasms	hsa-mir-548c	0.545574
Testicular Neoplasms	hsa-mir-1287	0.545574
Testicular Neoplasms	hsa-mir-641	0.545574
Testicular Neoplasms	hsa-mir-1236	0.545574
Testicular Neoplasms	hsa-mir-487a	0.545574
Testicular Neoplasms	hsa-mir-330	0.545573
Testicular Neoplasms	hsa-mir-369	0.545573
Testicular Neoplasms	hsa-mir-564	0.545573
Testicular Neoplasms	hsa-mir-592	0.545573
Testicular Neoplasms	hsa-mir-1181	0.545572
Testicular Neoplasms	hsa-mir-384	0.545572
Testicular Neoplasms	hsa-mir-599	0.545572
Testicular Neoplasms	hsa-mir-614	0.545572
Testicular Neoplasms	hsa-mir-648	0.545572
Testicular Neoplasms	hsa-mir-519a	0.545572
Testicular Neoplasms	hsa-mir-3179	0.545571
Testicular Neoplasms	hsa-mir-550b	0.545571
Testicular Neoplasms	hsa-mir-633	0.54557
Testicular Neoplasms	hsa-mir-518a	0.54557
Testicular Neoplasms	hsa-mir-1183	0.54557
Testicular Neoplasms	hsa-mir-1909	0.54557
Testicular Neoplasms	hsa-mir-190b	0.54557
Testicular Neoplasms	hsa-mir-425	0.545569
Testicular Neoplasms	hsa-mir-513b	0.545569
Testicular Neoplasms	hsa-mir-513c	0.545569
Testicular Neoplasms	hsa-mir-2861	0.545569
Testicular Neoplasms	hsa-mir-3196	0.545569
Testicular Neoplasms	hsa-mir-302f	0.545568
Testicular Neoplasms	hsa-mir-3151	0.545568
Testicular Neoplasms	hsa-mir-516b	0.545567
Testicular Neoplasms	hsa-mir-548b	0.545565
Testicular Neoplasms	hsa-mir-552	0.545565
Testicular Neoplasms	hsa-mir-935	0.545565
Testicular Neoplasms	hsa-mir-572	0.545564
Testicular Neoplasms	hsa-mir-675	0.545564
Testicular Neoplasms	hsa-mir-483	0.545563
Testicular Neoplasms	hsa-mir-1322	0.545563
Testicular Neoplasms	hsa-mir-617	0.545563
Testicular Neoplasms	hsa-mir-758	0.545563
Testicular Neoplasms	hsa-mir-766	0.545563
Testicular Neoplasms	hsa-mir-508	0.545563
Testicular Neoplasms	hsa-mir-671	0.545562
Testicular Neoplasms	hsa-mir-603	0.545562
Testicular Neoplasms	hsa-mir-345	0.545562
Testicular Neoplasms	hsa-mir-663a	0.545562
Testicular Neoplasms	hsa-mir-1254	0.545561
Testicular Neoplasms	hsa-mir-3940	0.545561
Testicular Neoplasms	hsa-mir-663b	0.545561
Testicular Neoplasms	hsa-mir-1227	0.54556
Testicular Neoplasms	hsa-mir-1229	0.54556
Testicular Neoplasms	hsa-mir-944	0.54556
Testicular Neoplasms	hsa-mir-1286	0.54556
Testicular Neoplasms	hsa-mir-519c	0.54556
Testicular Neoplasms	hsa-mir-1180	0.54556
Testicular Neoplasms	hsa-mir-1184	0.54556
Testicular Neoplasms	hsa-mir-1247	0.54556
Testicular Neoplasms	hsa-mir-1273a	0.54556
Testicular Neoplasms	hsa-mir-1972	0.54556
Testicular Neoplasms	hsa-mir-566	0.54556
Testicular Neoplasms	hsa-mir-582	0.54556
Testicular Neoplasms	hsa-mir-589	0.54556
Testicular Neoplasms	hsa-mir-619	0.54556
Testicular Neoplasms	hsa-mir-627	0.54556
Testicular Neoplasms	hsa-mir-635	0.54556
Testicular Neoplasms	hsa-mir-1179	0.545559
Testicular Neoplasms	hsa-mir-1273c	0.545559
Testicular Neoplasms	hsa-mir-1275	0.545559
Testicular Neoplasms	hsa-mir-567	0.545559
Testicular Neoplasms	hsa-mir-1260a	0.545559
Testicular Neoplasms	hsa-mir-1305	0.545559
Testicular Neoplasms	hsa-mir-3163	0.545559
Testicular Neoplasms	hsa-mir-455	0.545559
Testicular Neoplasms	hsa-mir-628	0.545559
Testicular Neoplasms	hsa-mir-1299	0.545558
Testicular Neoplasms	hsa-mir-584	0.545558
Testicular Neoplasms	hsa-mir-1302	0.545558
Testicular Neoplasms	hsa-mir-942	0.545557
Testicular Neoplasms	hsa-mir-1297	0.545556
Testicular Neoplasms	hsa-mir-511	0.545556
Testicular Neoplasms	hsa-mir-518e	0.545555
Testicular Neoplasms	hsa-mir-621	0.545555
Testicular Neoplasms	hsa-mir-933	0.545555
Testicular Neoplasms	hsa-mir-484	0.545555
Testicular Neoplasms	hsa-mir-1233	0.545555
Testicular Neoplasms	hsa-mir-124a	0.545555
Testicular Neoplasms	hsa-mir-1285	0.545555
Testicular Neoplasms	hsa-mir-1256	0.545554
Testicular Neoplasms	hsa-mir-1296	0.545554
Testicular Neoplasms	hsa-mir-616	0.545554
Testicular Neoplasms	hsa-mir-647	0.545554
Testicular Neoplasms	hsa-mir-410	0.545553
Testicular Neoplasms	hsa-mir-767	0.545553
Testicular Neoplasms	hsa-mir-650	0.545553
Testicular Neoplasms	hsa-mir-329	0.545553
Testicular Neoplasms	hsa-mir-376a	0.545552
Testicular Neoplasms	hsa-mir-664	0.545552
Testicular Neoplasms	hsa-mir-147b	0.54555
Testicular Neoplasms	hsa-mir-571	0.545549
Testicular Neoplasms	hsa-mir-519b	0.545548
Testicular Neoplasms	hsa-mir-873	0.545547
Testicular Neoplasms	hsa-mir-520h	0.545545
Testicular Neoplasms	hsa-mir-630	0.545543
Testicular Neoplasms	hsa-mir-451b	0.545542
Testicular Neoplasms	hsa-mir-432	0.545541
Testicular Neoplasms	hsa-mir-593	0.545541
Testicular Neoplasms	hsa-mir-720	0.54554
Testicular Neoplasms	hsa-mir-103b	0.54554
Testicular Neoplasms	hsa-mir-208a	0.545538
Testicular Neoplasms	hsa-mir-513a	0.545538
Testicular Neoplasms	hsa-mir-655	0.545538
Testicular Neoplasms	hsa-mir-642b	0.545536
Testicular Neoplasms	hsa-mir-760	0.545536
Testicular Neoplasms	hsa-mir-548d	0.545536
Testicular Neoplasms	hsa-mir-514a	0.545532
Testicular Neoplasms	hsa-mir-646	0.545531
Testicular Neoplasms	hsa-mir-885	0.545529
Testicular Neoplasms	hsa-mir-323a	0.545528
Testicular Neoplasms	hsa-mir-1246	0.545526
Testicular Neoplasms	hsa-mir-516a	0.545525
Testicular Neoplasms	hsa-mir-504	0.545522
Testicular Neoplasms	hsa-mir-151b	0.54552
Testicular Neoplasms	hsa-mir-422a	0.54552
Testicular Neoplasms	hsa-mir-509	0.545515
Testicular Neoplasms	hsa-mir-451	0.545514
Testicular Neoplasms	hsa-mir-1280	0.545513
Testicular Neoplasms	hsa-mir-382	0.545513
Testicular Neoplasms	hsa-mir-376c	0.545512
Testicular Neoplasms	hsa-mir-154	0.545512
Testicular Neoplasms	hsa-mir-520d	0.545504
Testicular Neoplasms	hsa-mir-378b	0.545502
Testicular Neoplasms	hsa-mir-378c	0.545502
Testicular Neoplasms	hsa-mir-378d	0.545502
Testicular Neoplasms	hsa-mir-378e	0.545502
Testicular Neoplasms	hsa-mir-378f	0.545502
Testicular Neoplasms	hsa-mir-378g	0.545502
Testicular Neoplasms	hsa-mir-378h	0.545502
Testicular Neoplasms	hsa-mir-378i	0.545502
Testicular Neoplasms	hsa-mir-642a	0.545501
Testicular Neoplasms	hsa-mir-299	0.545494
Testicular Neoplasms	hsa-mir-365b	0.545484
Testicular Neoplasms	hsa-mir-365a	0.545476
Testicular Neoplasms	hsa-mir-340	0.545465
Testicular Neoplasms	hsa-mir-148b	0.54546
Testicular Neoplasms	hsa-mir-520c	0.545451
Testicular Neoplasms	hsa-mir-151	0.54545
Testicular Neoplasms	hsa-mir-381	0.545445
Testicular Neoplasms	hsa-mir-363	0.545445
Testicular Neoplasms	hsa-mir-128	0.545441
Testicular Neoplasms	hsa-mir-574	0.545438
Testicular Neoplasms	hsa-mir-488	0.545427
Testicular Neoplasms	hsa-mir-625	0.545422
Testicular Neoplasms	hsa-mir-499a	0.545422
Testicular Neoplasms	hsa-mir-449b	0.545418
Testicular Neoplasms	hsa-mir-423	0.545416
Testicular Neoplasms	hsa-mir-708	0.545408
Testicular Neoplasms	hsa-mir-198	0.545401
Testicular Neoplasms	hsa-mir-320a	0.545399
Testicular Neoplasms	hsa-mir-144	0.545378
Testicular Neoplasms	hsa-mir-451a	0.545377
Testicular Neoplasms	hsa-mir-378a	0.545367
Testicular Neoplasms	hsa-mir-184	0.545365
Testicular Neoplasms	hsa-mir-383	0.545359
Testicular Neoplasms	hsa-mir-193a	0.545357
Testicular Neoplasms	hsa-mir-301a	0.545357
Testicular Neoplasms	hsa-mir-151a	0.545356
Testicular Neoplasms	hsa-mir-138	0.54535
Testicular Neoplasms	hsa-mir-103a	0.54534
Testicular Neoplasms	hsa-mir-211	0.545323
Testicular Neoplasms	hsa-mir-449a	0.545296
Testicular Neoplasms	hsa-mir-520b	0.545291
Osteosarcoma	hsa-mir-411	0.545284
Testicular Neoplasms	hsa-mir-26b	0.545282
Osteosarcoma	hsa-mir-371	0.54528
Testicular Neoplasms	hsa-mir-491	0.545276
Testicular Neoplasms	hsa-mir-181d	0.545265
Testicular Neoplasms	hsa-mir-197	0.545258
Testicular Neoplasms	hsa-mir-181c	0.545256
Testicular Neoplasms	hsa-mir-139	0.545245
Testicular Neoplasms	hsa-mir-96	0.545234
Testicular Neoplasms	hsa-mir-95	0.545231
Testicular Neoplasms	hsa-mir-23a	0.545227
Testicular Neoplasms	hsa-mir-186	0.545209
Testicular Neoplasms	hsa-mir-494	0.545204
Testicular Neoplasms	hsa-mir-452	0.545202
Testicular Neoplasms	hsa-mir-153	0.545195
Osteosarcoma	hsa-mir-659	0.545175
Testicular Neoplasms	hsa-mir-149	0.545161
Osteosarcoma	hsa-mir-379	0.545153
Osteosarcoma	hsa-mir-448	0.545149
Testicular Neoplasms	hsa-mir-129	0.545134
Testicular Neoplasms	hsa-mir-424	0.545117
Testicular Neoplasms	hsa-mir-302d	0.545108
Osteosarcoma	hsa-mir-487b	0.545099
Osteosarcoma	hsa-mir-598	0.545095
Testicular Neoplasms	hsa-mir-99b	0.545093
Osteosarcoma	hsa-mir-652	0.545077
Testicular Neoplasms	hsa-mir-130b	0.545071
Testicular Neoplasms	hsa-mir-28	0.54507
Testicular Neoplasms	hsa-mir-32	0.545061
Testicular Neoplasms	hsa-mir-140	0.545057
Osteosarcoma	hsa-mir-612	0.545052
Osteosarcoma	hsa-mir-657	0.545052
Testicular Neoplasms	hsa-mir-10a	0.545051
Testicular Neoplasms	hsa-mir-338	0.545047
Testicular Neoplasms	hsa-mir-215	0.545047
Osteosarcoma	hsa-mir-539	0.545039
Testicular Neoplasms	hsa-mir-212	0.545034
Testicular Neoplasms	hsa-mir-339	0.54503
Osteosarcoma	hsa-mir-602	0.545027
Osteosarcoma	hsa-mir-501	0.545025
Osteosarcoma	hsa-mir-601	0.545018
Testicular Neoplasms	hsa-mir-497	0.54501
Osteosarcoma	hsa-mir-431	0.545007
Osteosarcoma	hsa-mir-346	0.545006
Osteosarcoma	hsa-mir-637	0.545001
Testicular Neoplasms	hsa-mir-367	0.544992
Osteosarcoma	hsa-mir-608	0.54499
Osteosarcoma	hsa-mir-615	0.54499
Osteosarcoma	hsa-mir-518b	0.544988
Osteosarcoma	hsa-mir-561	0.544988
Osteosarcoma	hsa-mir-362	0.544983
Osteosarcoma	hsa-mir-328	0.544972
Osteosarcoma	hsa-mir-187	0.544972
Osteosarcoma	hsa-mir-521	0.544965
Osteosarcoma	hsa-mir-409	0.544959
Testicular Neoplasms	hsa-mir-219	0.544957
Osteosarcoma	hsa-mir-152	0.544957
Testicular Neoplasms	hsa-mir-92b	0.544954
Osteosarcoma	hsa-mir-532	0.544954
Osteosarcoma	hsa-mir-600	0.544952
Osteosarcoma	hsa-mir-611	0.544952
Osteosarcoma	hsa-mir-654	0.544952
Osteosarcoma	hsa-mir-662	0.544952
Osteosarcoma	hsa-mir-769	0.544952
Osteosarcoma	hsa-mir-622	0.544948
Testicular Neoplasms	hsa-mir-98	0.544943
Osteosarcoma	hsa-mir-498	0.544932
Osteosarcoma	hsa-mir-583	0.54493
Testicular Neoplasms	hsa-mir-135a	0.54493
Osteosarcoma	hsa-mir-557	0.54493
Testicular Neoplasms	hsa-mir-137	0.544929
Osteosarcoma	hsa-mir-526b	0.544922
Testicular Neoplasms	hsa-mir-342	0.544921
Osteosarcoma	hsa-mir-188	0.544916
Osteosarcoma	hsa-mir-324	0.544916
Testicular Neoplasms	hsa-mir-375	0.544913
Osteosarcoma	hsa-mir-596	0.544907
Testicular Neoplasms	hsa-mir-194	0.544905
Osteosarcoma	hsa-mir-518c	0.544898
Osteosarcoma	hsa-mir-421	0.544896
Osteosarcoma	hsa-mir-629	0.54489
Osteosarcoma	hsa-mir-433	0.544887
Osteosarcoma	hsa-mir-217	0.544878
Testicular Neoplasms	hsa-mir-196b	0.544875
Osteosarcoma	hsa-mir-660	0.544874
Osteosarcoma	hsa-mir-208b	0.544873
Osteosarcoma	hsa-mir-526a	0.544867
Testicular Neoplasms	hsa-mir-296	0.544866
Testicular Neoplasms	hsa-mir-99a	0.544865
Testicular Neoplasms	hsa-mir-302c	0.54486
Osteosarcoma	hsa-mir-658	0.544851
Osteosarcoma	hsa-mir-512	0.544848
Testicular Neoplasms	hsa-mir-191	0.544848
Osteosarcoma	hsa-mir-515	0.544847
Osteosarcoma	hsa-mir-337	0.544842
Osteosarcoma	hsa-mir-495	0.544842
Osteosarcoma	hsa-mir-542	0.54484
Osteosarcoma	hsa-mir-638	0.544837
Testicular Neoplasms	hsa-mir-335	0.544835
Osteosarcoma	hsa-mir-523	0.544831
Osteosarcoma	hsa-mir-134	0.544827
Testicular Neoplasms	hsa-mir-193b	0.544824
Testicular Neoplasms	hsa-mir-30d	0.544824
Osteosarcoma	hsa-mir-377	0.544822
Testicular Neoplasms	hsa-mir-135b	0.544821
Osteosarcoma	hsa-mir-510	0.544818
Osteosarcoma	hsa-mir-370	0.544811
Osteosarcoma	hsa-mir-216a	0.544811
Testicular Neoplasms	hsa-mir-204	0.54481
Osteosarcoma	hsa-mir-376b	0.544809
Testicular Neoplasms	hsa-mir-30e	0.544809
Testicular Neoplasms	hsa-mir-302a	0.544805
Osteosarcoma	hsa-mir-301b	0.544803
Osteosarcoma	hsa-mir-331	0.544802
Osteosarcoma	hsa-mir-520e	0.544801
Osteosarcoma	hsa-mir-525	0.544799
Osteosarcoma	hsa-mir-507	0.544797
Osteosarcoma	hsa-mir-320e	0.544789
Osteosarcoma	hsa-mir-450a	0.544789
Osteosarcoma	hsa-mir-450b	0.544789
Osteosarcoma	hsa-mir-1202	0.544783
Osteosarcoma	hsa-mir-1231	0.544783
Osteosarcoma	hsa-mir-1234	0.544783
Osteosarcoma	hsa-mir-1301	0.544783
Osteosarcoma	hsa-mir-26	0.544783
Osteosarcoma	hsa-mir-500b	0.544783
Osteosarcoma	hsa-mir-517c	0.544783
Osteosarcoma	hsa-mir-522	0.544783
Osteosarcoma	hsa-mir-527	0.544783
Osteosarcoma	hsa-mir-92	0.544783
Osteosarcoma	hsa-mir-320d	0.544782
Testicular Neoplasms	hsa-mir-302b	0.544781
Osteosarcoma	hsa-mir-105	0.54478
Osteosarcoma	hsa-mir-490	0.544779
Osteosarcoma	hsa-mir-147a	0.544775
Osteosarcoma	hsa-mir-1245a	0.544775
Osteosarcoma	hsa-mir-1245b	0.544775
Osteosarcoma	hsa-mir-1323	0.544775
Osteosarcoma	hsa-mir-1469	0.544775
Osteosarcoma	hsa-mir-181	0.544775
Osteosarcoma	hsa-mir-2355	0.544775
Osteosarcoma	hsa-mir-3130	0.544775
Osteosarcoma	hsa-mir-3186	0.544775
Osteosarcoma	hsa-mir-4257	0.544775
Osteosarcoma	hsa-mir-4306	0.544775
Osteosarcoma	hsa-mir-718	0.544775
Osteosarcoma	hsa-mir-202	0.544773
Osteosarcoma	hsa-mir-297	0.544773
Osteosarcoma	hsa-mir-636	0.544773
Osteosarcoma	hsa-mir-765	0.544772
Osteosarcoma	hsa-mir-298	0.544772
Osteosarcoma	hsa-mir-922	0.544772
Osteosarcoma	hsa-mir-33b	0.544772
Osteosarcoma	hsa-mir-1271	0.54477
Osteosarcoma	hsa-mir-632	0.54477
Osteosarcoma	hsa-mir-499b	0.544768
Osteosarcoma	hsa-mir-325	0.544766
Osteosarcoma	hsa-mir-1471	0.544766
Osteosarcoma	hsa-mir-320c	0.544763
Osteosarcoma	hsa-mir-136	0.544763
Osteosarcoma	hsa-mir-663	0.544762
Osteosarcoma	hsa-mir-520f	0.544761
Osteosarcoma	hsa-mir-520g	0.544761
Osteosarcoma	hsa-mir-590	0.544759
Osteosarcoma	hsa-mir-489	0.544757
Osteosarcoma	hsa-mir-1303	0.544757
Osteosarcoma	hsa-mir-2110	0.544757
Osteosarcoma	hsa-mir-320b	0.544756
Osteosarcoma	hsa-mir-185	0.544756
Osteosarcoma	hsa-mir-1258	0.544755
Osteosarcoma	hsa-mir-505	0.544754
Osteosarcoma	hsa-mir-1249	0.544753
Osteosarcoma	hsa-mir-300	0.544753
Osteosarcoma	hsa-mir-200	0.544752
Osteosarcoma	hsa-mir-492	0.544752
Osteosarcoma	hsa-mir-323b	0.544752
Osteosarcoma	hsa-mir-519d	0.544751
Osteosarcoma	hsa-mir-874	0.54475
Osteosarcoma	hsa-mir-493	0.544747
Osteosarcoma	hsa-mir-503	0.544746
Osteosarcoma	hsa-mir-744	0.544743
Osteosarcoma	hsa-mir-1228	0.544743
Osteosarcoma	hsa-mir-449c	0.544743
Osteosarcoma	hsa-mir-518f	0.544743
Osteosarcoma	hsa-mir-524	0.544743
Osteosarcoma	hsa-mir-551a	0.544743
Osteosarcoma	hsa-mir-570	0.544743
Osteosarcoma	hsa-mir-577	0.544743
Osteosarcoma	hsa-mir-591	0.544743
Osteosarcoma	hsa-mir-595	0.544743
Osteosarcoma	hsa-mir-605	0.544743
Osteosarcoma	hsa-mir-610	0.544743
Osteosarcoma	hsa-mir-938	0.544743
Testicular Neoplasms	hsa-mir-27b	0.544742
Osteosarcoma	hsa-mir-216b	0.544741
Osteosarcoma	hsa-mir-1290	0.54474
Osteosarcoma	hsa-mir-502	0.54474
Osteosarcoma	hsa-mir-1915	0.544738
Testicular Neoplasms	hsa-mir-31	0.544738
Testicular Neoplasms	hsa-mir-130a	0.544737
Osteosarcoma	hsa-mir-485	0.544733
Osteosarcoma	hsa-mir-519e	0.544731
Osteosarcoma	hsa-mir-575	0.544731
Osteosarcoma	hsa-mir-33a	0.544731
Osteosarcoma	hsa-mir-640	0.544729
Osteosarcoma	hsa-mir-1224	0.544728
Osteosarcoma	hsa-mir-544a	0.544727
Osteosarcoma	hsa-mir-544b	0.544727
Osteosarcoma	hsa-mir-500a	0.544727
Osteosarcoma	hsa-mir-661	0.544726
Osteosarcoma	hsa-mir-190a	0.544726
Osteosarcoma	hsa-mir-550a	0.544724
Osteosarcoma	hsa-mir-506	0.544722
Testicular Neoplasms	hsa-mir-18b	0.544717
Osteosarcoma	hsa-mir-517a	0.544717
Osteosarcoma	hsa-mir-374a	0.544715
Osteosarcoma	hsa-mir-302e	0.544714
Osteosarcoma	hsa-mir-454	0.544713
Osteosarcoma	hsa-mir-374b	0.544713
Testicular Neoplasms	hsa-mir-224	0.544708
Osteosarcoma	hsa-mir-361	0.544708
Osteosarcoma	hsa-mir-326	0.544708
Osteosarcoma	hsa-mir-1207	0.544705
Osteosarcoma	hsa-mir-941	0.544705
Osteosarcoma	hsa-mir-189	0.544705
Osteosarcoma	hsa-mir-1827	0.544704
Osteosarcoma	hsa-mir-711	0.544704
Osteosarcoma	hsa-mir-548a	0.544704
Osteosarcoma	hsa-mir-668	0.544703
Osteosarcoma	hsa-mir-545	0.544703
Osteosarcoma	hsa-mir-520a	0.544703
Osteosarcoma	hsa-mir-4792	0.544703
Osteosarcoma	hsa-mir-1266	0.544703
Osteosarcoma	hsa-mir-624	0.544703
Osteosarcoma	hsa-mir-3148	0.544703
Osteosarcoma	hsa-mir-569	0.544703
Osteosarcoma	hsa-mir-1293	0.544703
Osteosarcoma	hsa-mir-548c	0.544703
Osteosarcoma	hsa-mir-1287	0.544702
Osteosarcoma	hsa-mir-641	0.544702
Osteosarcoma	hsa-mir-1236	0.544702
Osteosarcoma	hsa-mir-487a	0.544702
Osteosarcoma	hsa-mir-330	0.544702
Osteosarcoma	hsa-mir-369	0.544701
Osteosarcoma	hsa-mir-564	0.544701
Osteosarcoma	hsa-mir-592	0.544701
Osteosarcoma	hsa-mir-1181	0.544701
Osteosarcoma	hsa-mir-384	0.5447
Osteosarcoma	hsa-mir-599	0.5447
Osteosarcoma	hsa-mir-614	0.5447
Osteosarcoma	hsa-mir-648	0.5447
Osteosarcoma	hsa-mir-519a	0.5447
Testicular Neoplasms	hsa-mir-122	0.544699
Osteosarcoma	hsa-mir-3179	0.544698
Osteosarcoma	hsa-mir-550b	0.544698
Osteosarcoma	hsa-mir-633	0.544698
Osteosarcoma	hsa-mir-518a	0.544698
Osteosarcoma	hsa-mir-1183	0.544698
Osteosarcoma	hsa-mir-1909	0.544698
Osteosarcoma	hsa-mir-190b	0.544698
Osteosarcoma	hsa-mir-425	0.544696
Osteosarcoma	hsa-mir-513b	0.544696
Osteosarcoma	hsa-mir-513c	0.544696
Osteosarcoma	hsa-mir-2861	0.544696
Osteosarcoma	hsa-mir-3196	0.544696
Osteosarcoma	hsa-mir-302f	0.544695
Osteosarcoma	hsa-mir-3151	0.544695
Osteosarcoma	hsa-mir-516b	0.544694
Osteosarcoma	hsa-mir-548b	0.544692
Osteosarcoma	hsa-mir-552	0.544692
Osteosarcoma	hsa-mir-935	0.544692
Osteosarcoma	hsa-mir-572	0.544691
Osteosarcoma	hsa-mir-675	0.544691
Osteosarcoma	hsa-mir-483	0.54469
Osteosarcoma	hsa-mir-1322	0.54469
Osteosarcoma	hsa-mir-617	0.54469
Osteosarcoma	hsa-mir-758	0.54469
Osteosarcoma	hsa-mir-766	0.54469
Osteosarcoma	hsa-mir-508	0.54469
Osteosarcoma	hsa-mir-671	0.544689
Osteosarcoma	hsa-mir-603	0.544689
Osteosarcoma	hsa-mir-345	0.544689
Osteosarcoma	hsa-mir-663a	0.544688
Osteosarcoma	hsa-mir-1254	0.544688
Osteosarcoma	hsa-mir-3940	0.544688
Osteosarcoma	hsa-mir-663b	0.544687
Testicular Neoplasms	hsa-mir-20b	0.544687
Osteosarcoma	hsa-mir-1227	0.544687
Osteosarcoma	hsa-mir-1229	0.544687
Osteosarcoma	hsa-mir-944	0.544687
Osteosarcoma	hsa-mir-1286	0.544687
Osteosarcoma	hsa-mir-519c	0.544686
Osteosarcoma	hsa-mir-1180	0.544686
Osteosarcoma	hsa-mir-1184	0.544686
Osteosarcoma	hsa-mir-1247	0.544686
Osteosarcoma	hsa-mir-1273a	0.544686
Osteosarcoma	hsa-mir-1972	0.544686
Osteosarcoma	hsa-mir-566	0.544686
Osteosarcoma	hsa-mir-582	0.544686
Osteosarcoma	hsa-mir-589	0.544686
Osteosarcoma	hsa-mir-619	0.544686
Osteosarcoma	hsa-mir-627	0.544686
Osteosarcoma	hsa-mir-635	0.544686
Osteosarcoma	hsa-mir-1179	0.544686
Osteosarcoma	hsa-mir-1273c	0.544686
Osteosarcoma	hsa-mir-1275	0.544686
Osteosarcoma	hsa-mir-567	0.544686
Osteosarcoma	hsa-mir-1260a	0.544685
Osteosarcoma	hsa-mir-1305	0.544685
Osteosarcoma	hsa-mir-3163	0.544685
Osteosarcoma	hsa-mir-455	0.544685
Osteosarcoma	hsa-mir-628	0.544685
Osteosarcoma	hsa-mir-1299	0.544684
Osteosarcoma	hsa-mir-584	0.544684
Osteosarcoma	hsa-mir-1302	0.544684
Osteosarcoma	hsa-mir-942	0.544683
Osteosarcoma	hsa-mir-1297	0.544682
Osteosarcoma	hsa-mir-511	0.544682
Osteosarcoma	hsa-mir-518e	0.544681
Osteosarcoma	hsa-mir-621	0.544681
Osteosarcoma	hsa-mir-933	0.544681
Osteosarcoma	hsa-mir-484	0.544681
Osteosarcoma	hsa-mir-1233	0.54468
Osteosarcoma	hsa-mir-124a	0.54468
Osteosarcoma	hsa-mir-1285	0.54468
Osteosarcoma	hsa-mir-1256	0.544679
Osteosarcoma	hsa-mir-1296	0.544679
Osteosarcoma	hsa-mir-616	0.544679
Osteosarcoma	hsa-mir-647	0.544679
Osteosarcoma	hsa-mir-410	0.544679
Osteosarcoma	hsa-mir-767	0.544679
Osteosarcoma	hsa-mir-650	0.544678
Osteosarcoma	hsa-mir-329	0.544678
Osteosarcoma	hsa-mir-376a	0.544677
Osteosarcoma	hsa-mir-664	0.544677
Osteosarcoma	hsa-mir-147b	0.544675
Osteosarcoma	hsa-mir-571	0.544674
Osteosarcoma	hsa-mir-371a	0.544673
Osteosarcoma	hsa-mir-519b	0.544673
Osteosarcoma	hsa-mir-873	0.544672
Osteosarcoma	hsa-mir-520h	0.544669
Osteosarcoma	hsa-mir-630	0.544667
Osteosarcoma	hsa-mir-451b	0.544666
Osteosarcoma	hsa-mir-432	0.544665
Osteosarcoma	hsa-mir-593	0.544665
Osteosarcoma	hsa-mir-720	0.544664
Osteosarcoma	hsa-mir-103b	0.544663
Testicular Neoplasms	hsa-mir-206	0.544663
Testicular Neoplasms	hsa-mir-127	0.544662
Osteosarcoma	hsa-mir-208a	0.544661
Osteosarcoma	hsa-mir-513a	0.544661
Osteosarcoma	hsa-mir-655	0.544661
Osteosarcoma	hsa-mir-642b	0.544659
Testicular Neoplasms	hsa-mir-23b	0.544659
Osteosarcoma	hsa-mir-760	0.544659
Osteosarcoma	hsa-mir-548d	0.544659
Osteosarcoma	hsa-mir-514a	0.544654
Osteosarcoma	hsa-mir-646	0.544653
Osteosarcoma	hsa-mir-885	0.544651
Osteosarcoma	hsa-mir-323a	0.54465
Osteosarcoma	hsa-mir-1246	0.544648
Osteosarcoma	hsa-mir-516a	0.544646
Osteosarcoma	hsa-mir-504	0.544644
Testicular Neoplasms	hsa-mir-22	0.544641
Osteosarcoma	hsa-mir-151b	0.544641
Osteosarcoma	hsa-mir-422a	0.54464
Osteosarcoma	hsa-mir-509	0.544635
Osteosarcoma	hsa-mir-451	0.544634
Osteosarcoma	hsa-mir-1280	0.544633
Osteosarcoma	hsa-mir-382	0.544633
Osteosarcoma	hsa-mir-376c	0.544632
Osteosarcoma	hsa-mir-154	0.544631
Osteosarcoma	hsa-mir-520d	0.544623
Osteosarcoma	hsa-mir-378b	0.54462
Osteosarcoma	hsa-mir-378c	0.54462
Osteosarcoma	hsa-mir-378d	0.54462
Osteosarcoma	hsa-mir-378e	0.54462
Osteosarcoma	hsa-mir-378f	0.54462
Osteosarcoma	hsa-mir-378g	0.54462
Osteosarcoma	hsa-mir-378h	0.54462
Osteosarcoma	hsa-mir-378i	0.54462
Osteosarcoma	hsa-mir-642a	0.544619
Testicular Neoplasms	hsa-mir-107	0.544615
Testicular Neoplasms	hsa-mir-124	0.544614
Osteosarcoma	hsa-mir-299	0.544611
Testicular Neoplasms	hsa-mir-25	0.544602
Osteosarcoma	hsa-mir-365b	0.544599
Testicular Neoplasms	hsa-mir-199b	0.544593
Osteosarcoma	hsa-mir-365a	0.544591
Testicular Neoplasms	hsa-mir-20a	0.544584
Osteosarcoma	hsa-mir-340	0.544579
Osteosarcoma	hsa-mir-148b	0.544573
Testicular Neoplasms	hsa-mir-93	0.544565
Testicular Neoplasms	hsa-mir-100	0.544564
Testicular Neoplasms	hsa-mir-30b	0.544563
Osteosarcoma	hsa-mir-520c	0.544562
Osteosarcoma	hsa-mir-151	0.544562
Testicular Neoplasms	hsa-mir-429	0.544559
Osteosarcoma	hsa-mir-381	0.544556
Osteosarcoma	hsa-mir-363	0.544556
Osteosarcoma	hsa-mir-128	0.544552
Osteosarcoma	hsa-mir-574	0.544548
Testicular Neoplasms	hsa-mir-30c	0.544542
Testicular Neoplasms	hsa-mir-192	0.54454
Osteosarcoma	hsa-mir-488	0.544536
Testicular Neoplasms	hsa-mir-132	0.544532
Osteosarcoma	hsa-mir-625	0.54453
Osteosarcoma	hsa-mir-499a	0.54453
Osteosarcoma	hsa-mir-449b	0.544525
Osteosarcoma	hsa-mir-423	0.544523
Testicular Neoplasms	hsa-mir-92a	0.544521
Osteosarcoma	hsa-mir-708	0.544514
Testicular Neoplasms	hsa-mir-10b	0.544509
Testicular Neoplasms	hsa-mir-183	0.544506
Osteosarcoma	hsa-mir-198	0.544506
Osteosarcoma	hsa-mir-320a	0.544503
Testicular Neoplasms	hsa-mir-218	0.544499
Testicular Neoplasms	hsa-mir-26a	0.544492
Testicular Neoplasms	hsa-mir-106a	0.544487
Osteosarcoma	hsa-mir-144	0.544479
Osteosarcoma	hsa-mir-451a	0.544479
Testicular Neoplasms	hsa-mir-15b	0.544477
Osteosarcoma	hsa-mir-378a	0.544467
Testicular Neoplasms	hsa-mir-7	0.544466
Osteosarcoma	hsa-mir-184	0.544465
Testicular Neoplasms	hsa-mir-27a	0.544461
Osteosarcoma	hsa-mir-383	0.544458
Osteosarcoma	hsa-mir-193a	0.544456
Osteosarcoma	hsa-mir-301a	0.544456
Osteosarcoma	hsa-mir-151a	0.544454
Osteosarcoma	hsa-mir-138	0.544448
Osteosarcoma	hsa-mir-103a	0.544436
Testicular Neoplasms	hsa-mir-148a	0.544431
Testicular Neoplasms	hsa-mir-141	0.544428
Testicular Neoplasms	hsa-mir-214	0.544426
Testicular Neoplasms	hsa-mir-221	0.544423
Testicular Neoplasms	hsa-mir-18a	0.544421
Testicular Neoplasms	hsa-mir-125a	0.54442
Osteosarcoma	hsa-mir-211	0.544417
Testicular Neoplasms	hsa-mir-19a	0.54441
Testicular Neoplasms	hsa-mir-200a	0.544408
Testicular Neoplasms	hsa-mir-101	0.544407
Testicular Neoplasms	hsa-mir-30a	0.544392
Testicular Neoplasms	hsa-mir-182	0.544388
Osteosarcoma	hsa-mir-449a	0.544387
Testicular Neoplasms	hsa-mir-142	0.544384
Osteosarcoma	hsa-mir-520b	0.544381
Testicular Neoplasms	hsa-mir-205	0.544378
Osteosarcoma	hsa-mir-26b	0.544371
Testicular Neoplasms	hsa-mir-195	0.544371
Testicular Neoplasms	hsa-mir-203	0.544369
Testicular Neoplasms	hsa-mir-17	0.544365
Osteosarcoma	hsa-mir-491	0.544364
Testicular Neoplasms	hsa-mir-34b	0.544363
Testicular Neoplasms	hsa-mir-125b	0.544362
Testicular Neoplasms	hsa-let-7g	0.544358
Testicular Neoplasms	hsa-mir-9	0.544352
Osteosarcoma	hsa-mir-181d	0.544351
Testicular Neoplasms	hsa-let-7i	0.544348
Osteosarcoma	hsa-mir-197	0.544343
Osteosarcoma	hsa-mir-181c	0.544341
Testicular Neoplasms	hsa-mir-196a	0.544339
Testicular Neoplasms	hsa-mir-181a	0.544338
Testicular Neoplasms	hsa-mir-133a	0.544336
Osteosarcoma	hsa-mir-139	0.544328
Testicular Neoplasms	hsa-let-7f	0.544328
Testicular Neoplasms	hsa-mir-181b	0.544323
Testicular Neoplasms	hsa-mir-155	0.544318
Osteosarcoma	hsa-mir-96	0.544316
Testicular Neoplasms	hsa-mir-200b	0.544314
Osteosarcoma	hsa-mir-95	0.544313
Testicular Neoplasms	hsa-mir-34c	0.544311
Osteosarcoma	hsa-mir-23a	0.544308
Testicular Neoplasms	hsa-mir-34a	0.544306
Testicular Neoplasms	hsa-mir-200c	0.544304
Testicular Neoplasms	hsa-mir-24	0.544304
Testicular Neoplasms	hsa-mir-222	0.544299
Testicular Neoplasms	hsa-mir-146b	0.544295
Testicular Neoplasms	hsa-mir-210	0.544294
Testicular Neoplasms	hsa-mir-106b	0.54429
Osteosarcoma	hsa-mir-186	0.544287
Testicular Neoplasms	hsa-let-7d	0.544286
Testicular Neoplasms	hsa-mir-150	0.544282
Osteosarcoma	hsa-mir-494	0.544282
Osteosarcoma	hsa-mir-452	0.544279
Osteosarcoma	hsa-mir-153	0.544272
Testicular Neoplasms	hsa-mir-29a	0.544272
Testicular Neoplasms	hsa-let-7e	0.544267
Testicular Neoplasms	hsa-mir-143	0.544263
Testicular Neoplasms	hsa-mir-15a	0.544259
Testicular Neoplasms	hsa-mir-145	0.544258
Testicular Neoplasms	hsa-mir-16	0.544256
Testicular Neoplasms	hsa-let-7c	0.544255
Testicular Neoplasms	hsa-mir-29c	0.544252
Testicular Neoplasms	hsa-mir-19b	0.544246
Testicular Neoplasms	hsa-let-7b	0.544243
Osteosarcoma	hsa-mir-149	0.544233
Testicular Neoplasms	hsa-let-7a	0.54422
Testicular Neoplasms	hsa-mir-126	0.544217
Testicular Neoplasms	hsa-mir-21	0.544214
Osteosarcoma	hsa-mir-129	0.544202
Testicular Neoplasms	hsa-mir-223	0.5442
Testicular Neoplasms	hsa-mir-1	0.544193
Testicular Neoplasms	hsa-mir-29b	0.54419
Osteosarcoma	hsa-mir-424	0.544183
Osteosarcoma	hsa-mir-302d	0.544173
Testicular Neoplasms	hsa-mir-146a	0.544164
Osteosarcoma	hsa-mir-99b	0.544156
Osteosarcoma	hsa-mir-130b	0.54413
Osteosarcoma	hsa-mir-28	0.54413
Osteosarcoma	hsa-mir-32	0.544119
Osteosarcoma	hsa-mir-140	0.544115
Osteosarcoma	hsa-mir-10a	0.544109
Osteosarcoma	hsa-mir-338	0.544103
Osteosarcoma	hsa-mir-215	0.544103
Osteosarcoma	hsa-mir-212	0.544089
Osteosarcoma	hsa-mir-339	0.544084
Osteosarcoma	hsa-mir-497	0.544062
Osteosarcoma	hsa-mir-367	0.544042
Osteosarcoma	hsa-mir-372	0.544026
Osteosarcoma	hsa-mir-219	0.544001
Osteosarcoma	hsa-mir-92b	0.543998
Osteosarcoma	hsa-mir-98	0.543985
Osteosarcoma	hsa-mir-135a	0.543971
Osteosarcoma	hsa-mir-137	0.543969
Osteosarcoma	hsa-mir-342	0.54396
Osteosarcoma	hsa-mir-375	0.543951
Osteosarcoma	hsa-mir-194	0.543942
Osteosarcoma	hsa-mir-196b	0.543908
Osteosarcoma	hsa-mir-296	0.543898
Osteosarcoma	hsa-mir-99a	0.543897
Osteosarcoma	hsa-mir-302c	0.543891
Osteosarcoma	hsa-mir-191	0.543878
Osteosarcoma	hsa-mir-335	0.543862
Osteosarcoma	hsa-mir-193b	0.54385
Osteosarcoma	hsa-mir-30d	0.54385
Osteosarcoma	hsa-mir-135b	0.543847
Osteosarcoma	hsa-mir-204	0.543834
Osteosarcoma	hsa-mir-30e	0.543833
Osteosarcoma	hsa-mir-302a	0.543828
Osteosarcoma	hsa-mir-302b	0.543801
Osteosarcoma	hsa-mir-373	0.543793
Osteosarcoma	hsa-mir-27b	0.543757
Osteosarcoma	hsa-mir-31	0.543752
Osteosarcoma	hsa-mir-130a	0.543751
Osteosarcoma	hsa-mir-18b	0.543729
Osteosarcoma	hsa-mir-224	0.543719
Osteosarcoma	hsa-mir-122	0.543708
Osteosarcoma	hsa-mir-20b	0.543694
Osteosarcoma	hsa-mir-206	0.543667
Osteosarcoma	hsa-mir-127	0.543666
Osteosarcoma	hsa-mir-23b	0.543663
Osteosarcoma	hsa-mir-22	0.543643
Osteosarcoma	hsa-mir-133b	0.543631
Osteosarcoma	hsa-mir-107	0.543613
Osteosarcoma	hsa-mir-124	0.543611
Osteosarcoma	hsa-mir-25	0.543597
Osteosarcoma	hsa-mir-199b	0.543588
Osteosarcoma	hsa-mir-20a	0.543577
Osteosarcoma	hsa-mir-93	0.543555
Osteosarcoma	hsa-mir-100	0.543554
Osteosarcoma	hsa-mir-30b	0.543554
Osteosarcoma	hsa-mir-429	0.543549
Osteosarcoma	hsa-mir-30c	0.543529
Osteosarcoma	hsa-mir-192	0.543527
Osteosarcoma	hsa-mir-132	0.543519
Osteosarcoma	hsa-mir-92a	0.543506
Osteosarcoma	hsa-mir-10b	0.543492
Osteosarcoma	hsa-mir-183	0.543489
Osteosarcoma	hsa-mir-218	0.543481
Osteosarcoma	hsa-mir-26a	0.543473
Osteosarcoma	hsa-mir-106a	0.543467
Osteosarcoma	hsa-mir-15b	0.543456
Osteosarcoma	hsa-mir-7	0.543444
Osteosarcoma	hsa-mir-27a	0.543438
Osteosarcoma	hsa-mir-148a	0.543404
Osteosarcoma	hsa-mir-141	0.5434
Osteosarcoma	hsa-mir-214	0.543398
Osteosarcoma	hsa-mir-221	0.543395
Osteosarcoma	hsa-mir-18a	0.543392
Osteosarcoma	hsa-mir-125a	0.543391
Osteosarcoma	hsa-mir-19a	0.543379
Osteosarcoma	hsa-mir-200a	0.543378
Osteosarcoma	hsa-mir-101	0.543376
Osteosarcoma	hsa-mir-30a	0.54336
Osteosarcoma	hsa-mir-182	0.543355
Osteosarcoma	hsa-mir-142	0.543351
Osteosarcoma	hsa-mir-205	0.543343
Osteosarcoma	hsa-mir-195	0.543335
Osteosarcoma	hsa-mir-203	0.543333
Osteosarcoma	hsa-mir-17	0.543329
Osteosarcoma	hsa-mir-34b	0.543327
Osteosarcoma	hsa-mir-125b	0.543325
Osteosarcoma	hsa-let-7g	0.543321
Osteosarcoma	hsa-mir-9	0.543314
Osteosarcoma	hsa-let-7i	0.543309
Osteosarcoma	hsa-mir-196a	0.5433
Osteosarcoma	hsa-mir-181a	0.543299
Osteosarcoma	hsa-mir-133a	0.543295
Osteosarcoma	hsa-let-7f	0.543287
Osteosarcoma	hsa-mir-181b	0.543281
Osteosarcoma	hsa-mir-155	0.543276
Osteosarcoma	hsa-mir-200b	0.543271
Osteosarcoma	hsa-mir-34c	0.543268
Osteosarcoma	hsa-mir-34a	0.543262
Osteosarcoma	hsa-mir-200c	0.54326
Osteosarcoma	hsa-mir-24	0.543259
Osteosarcoma	hsa-mir-222	0.543253
Osteosarcoma	hsa-mir-146b	0.543249
Osteosarcoma	hsa-mir-210	0.543248
Osteosarcoma	hsa-mir-106b	0.543244
Osteosarcoma	hsa-let-7d	0.543239
Osteosarcoma	hsa-mir-150	0.543235
Osteosarcoma	hsa-mir-199a	0.543227
Osteosarcoma	hsa-mir-29a	0.543222
Osteosarcoma	hsa-let-7e	0.543218
Osteosarcoma	hsa-mir-143	0.543213
Osteosarcoma	hsa-mir-15a	0.543208
Osteosarcoma	hsa-mir-145	0.543207
Osteosarcoma	hsa-mir-16	0.543205
Osteosarcoma	hsa-let-7c	0.543204
Osteosarcoma	hsa-mir-29c	0.5432
Osteosarcoma	hsa-mir-19b	0.543194
Osteosarcoma	hsa-let-7b	0.543191
Osteosarcoma	hsa-let-7a	0.543164
Osteosarcoma	hsa-mir-126	0.54316
Osteosarcoma	hsa-mir-223	0.543141
Osteosarcoma	hsa-mir-1	0.543133
Osteosarcoma	hsa-mir-29b	0.54313
Osteosarcoma	hsa-mir-146a	0.5431
Hepatitis C, Chronic	hsa-mir-486	0.542578
Carcinoma, Ehrlich Tumor	hsa-mir-486	0.541734
Myopia	hsa-mir-486	0.54111
Hepatitis C, Chronic	hsa-mir-411	0.540976
Hepatitis C, Chronic	hsa-mir-371	0.540974
Hepatitis C, Chronic	hsa-mir-659	0.540894
Hepatitis C, Chronic	hsa-mir-379	0.540878
Hepatitis C, Chronic	hsa-mir-448	0.540875
Hepatitis C, Chronic	hsa-mir-487b	0.540838
Hepatitis C, Chronic	hsa-mir-598	0.540835
Hepatitis C, Chronic	hsa-mir-652	0.540821
Hepatitis C, Chronic	hsa-mir-612	0.540802
Hepatitis C, Chronic	hsa-mir-657	0.540802
Hepatitis C, Chronic	hsa-mir-539	0.540792
Hepatitis C, Chronic	hsa-mir-602	0.540783
Hepatitis C, Chronic	hsa-mir-501	0.540781
Hepatitis C, Chronic	hsa-mir-601	0.540776
Hepatitis C, Chronic	hsa-mir-431	0.540768
Hepatitis C, Chronic	hsa-mir-346	0.540767
Hepatitis C, Chronic	hsa-mir-637	0.540763
Hepatitis C, Chronic	hsa-mir-608	0.540755
Hepatitis C, Chronic	hsa-mir-615	0.540755
Hepatitis C, Chronic	hsa-mir-518b	0.540754
Hepatitis C, Chronic	hsa-mir-561	0.540753
Hepatitis C, Chronic	hsa-mir-362	0.54075
Hepatitis C, Chronic	hsa-mir-328	0.540742
Hepatitis C, Chronic	hsa-mir-187	0.540741
Hepatitis C, Chronic	hsa-mir-521	0.540737
Hepatitis C, Chronic	hsa-mir-409	0.540732
Hepatitis C, Chronic	hsa-mir-152	0.54073
Hepatitis C, Chronic	hsa-mir-532	0.540728
Hepatitis C, Chronic	hsa-mir-600	0.540727
Hepatitis C, Chronic	hsa-mir-611	0.540727
Hepatitis C, Chronic	hsa-mir-654	0.540727
Hepatitis C, Chronic	hsa-mir-662	0.540727
Hepatitis C, Chronic	hsa-mir-769	0.540727
Hepatitis C, Chronic	hsa-mir-622	0.540724
Hepatitis C, Chronic	hsa-mir-498	0.540711
Hepatitis C, Chronic	hsa-mir-583	0.54071
Hepatitis C, Chronic	hsa-mir-557	0.54071
Hepatitis C, Chronic	hsa-mir-526b	0.540704
Hepatitis C, Chronic	hsa-mir-188	0.540699
Hepatitis C, Chronic	hsa-mir-324	0.540699
Hepatitis C, Chronic	hsa-mir-596	0.540692
Hepatitis C, Chronic	hsa-mir-518c	0.540686
Hepatitis C, Chronic	hsa-mir-421	0.540684
Hepatitis C, Chronic	hsa-mir-629	0.54068
Hepatitis C, Chronic	hsa-mir-433	0.540677
Hepatitis C, Chronic	hsa-mir-217	0.540671
Hepatitis C, Chronic	hsa-mir-660	0.540668
Hepatitis C, Chronic	hsa-mir-208b	0.540667
Hepatitis C, Chronic	hsa-mir-526a	0.540663
Hepatitis C, Chronic	hsa-mir-658	0.540651
Hepatitis C, Chronic	hsa-mir-512	0.540648
Hepatitis C, Chronic	hsa-mir-515	0.540647
Hepatitis C, Chronic	hsa-mir-337	0.540644
Hepatitis C, Chronic	hsa-mir-495	0.540644
Hepatitis C, Chronic	hsa-mir-542	0.540642
Hepatitis C, Chronic	hsa-mir-638	0.540639
Hepatitis C, Chronic	hsa-mir-523	0.540635
Hepatitis C, Chronic	hsa-mir-134	0.540632
Hepatitis C, Chronic	hsa-mir-377	0.540628
Hepatitis C, Chronic	hsa-mir-510	0.540625
Hepatitis C, Chronic	hsa-mir-370	0.54062
Hepatitis C, Chronic	hsa-mir-216a	0.54062
Hepatitis C, Chronic	hsa-mir-376b	0.540618
Hepatitis C, Chronic	hsa-mir-301b	0.540614
Hepatitis C, Chronic	hsa-mir-331	0.540613
Hepatitis C, Chronic	hsa-mir-520e	0.540612
Hepatitis C, Chronic	hsa-mir-525	0.540611
Hepatitis C, Chronic	hsa-mir-507	0.540609
Hepatitis C, Chronic	hsa-mir-320e	0.540604
Hepatitis C, Chronic	hsa-mir-450a	0.540604
Hepatitis C, Chronic	hsa-mir-450b	0.540604
Hepatitis C, Chronic	hsa-mir-1202	0.540599
Hepatitis C, Chronic	hsa-mir-1231	0.540599
Hepatitis C, Chronic	hsa-mir-1234	0.540599
Hepatitis C, Chronic	hsa-mir-1301	0.540599
Hepatitis C, Chronic	hsa-mir-26	0.540599
Hepatitis C, Chronic	hsa-mir-500b	0.540599
Hepatitis C, Chronic	hsa-mir-517c	0.540599
Hepatitis C, Chronic	hsa-mir-522	0.540599
Hepatitis C, Chronic	hsa-mir-527	0.540599
Hepatitis C, Chronic	hsa-mir-92	0.540599
Hepatitis C, Chronic	hsa-mir-320d	0.540598
Hepatitis C, Chronic	hsa-mir-105	0.540597
Hepatitis C, Chronic	hsa-mir-490	0.540596
Hepatitis C, Chronic	hsa-mir-147a	0.540593
Hepatitis C, Chronic	hsa-mir-1245a	0.540593
Hepatitis C, Chronic	hsa-mir-1245b	0.540593
Hepatitis C, Chronic	hsa-mir-1323	0.540593
Hepatitis C, Chronic	hsa-mir-1469	0.540593
Hepatitis C, Chronic	hsa-mir-181	0.540593
Hepatitis C, Chronic	hsa-mir-2355	0.540593
Hepatitis C, Chronic	hsa-mir-3130	0.540593
Hepatitis C, Chronic	hsa-mir-3186	0.540593
Hepatitis C, Chronic	hsa-mir-4257	0.540593
Hepatitis C, Chronic	hsa-mir-4306	0.540593
Hepatitis C, Chronic	hsa-mir-718	0.540593
Hepatitis C, Chronic	hsa-mir-202	0.540592
Hepatitis C, Chronic	hsa-mir-297	0.540592
Hepatitis C, Chronic	hsa-mir-636	0.540592
Hepatitis C, Chronic	hsa-mir-765	0.540591
Hepatitis C, Chronic	hsa-mir-298	0.540591
Hepatitis C, Chronic	hsa-mir-922	0.540591
Hepatitis C, Chronic	hsa-mir-33b	0.54059
Hepatitis C, Chronic	hsa-mir-1271	0.54059
Hepatitis C, Chronic	hsa-mir-632	0.540589
Hepatitis C, Chronic	hsa-mir-499b	0.540588
Hepatitis C, Chronic	hsa-mir-325	0.540587
Hepatitis C, Chronic	hsa-mir-1471	0.540586
Hepatitis C, Chronic	hsa-mir-320c	0.540584
Hepatitis C, Chronic	hsa-mir-136	0.540584
Hepatitis C, Chronic	hsa-mir-663	0.540583
Hepatitis C, Chronic	hsa-mir-520f	0.540582
Hepatitis C, Chronic	hsa-mir-520g	0.540582
Hepatitis C, Chronic	hsa-mir-590	0.540581
Hepatitis C, Chronic	hsa-mir-489	0.540579
Hepatitis C, Chronic	hsa-mir-1303	0.540579
Hepatitis C, Chronic	hsa-mir-2110	0.540579
Hepatitis C, Chronic	hsa-mir-320b	0.540579
Hepatitis C, Chronic	hsa-mir-185	0.540579
Hepatitis C, Chronic	hsa-mir-1258	0.540578
Hepatitis C, Chronic	hsa-mir-505	0.540577
Hepatitis C, Chronic	hsa-mir-1249	0.540577
Hepatitis C, Chronic	hsa-mir-300	0.540576
Hepatitis C, Chronic	hsa-mir-200	0.540576
Hepatitis C, Chronic	hsa-mir-492	0.540576
Hepatitis C, Chronic	hsa-mir-323b	0.540576
Hepatitis C, Chronic	hsa-mir-519d	0.540575
Hepatitis C, Chronic	hsa-mir-874	0.540574
Hepatitis C, Chronic	hsa-mir-493	0.540572
Hepatitis C, Chronic	hsa-mir-503	0.540571
Hepatitis C, Chronic	hsa-mir-744	0.540569
Hepatitis C, Chronic	hsa-mir-1228	0.540569
Hepatitis C, Chronic	hsa-mir-449c	0.540569
Hepatitis C, Chronic	hsa-mir-518f	0.540569
Hepatitis C, Chronic	hsa-mir-524	0.540569
Hepatitis C, Chronic	hsa-mir-551a	0.540569
Hepatitis C, Chronic	hsa-mir-570	0.540569
Hepatitis C, Chronic	hsa-mir-577	0.540569
Hepatitis C, Chronic	hsa-mir-591	0.540569
Hepatitis C, Chronic	hsa-mir-595	0.540569
Hepatitis C, Chronic	hsa-mir-605	0.540569
Hepatitis C, Chronic	hsa-mir-610	0.540569
Hepatitis C, Chronic	hsa-mir-938	0.540569
Hepatitis C, Chronic	hsa-mir-216b	0.540568
Hepatitis C, Chronic	hsa-mir-1290	0.540566
Hepatitis C, Chronic	hsa-mir-502	0.540566
Hepatitis C, Chronic	hsa-mir-1915	0.540565
Hepatitis C, Chronic	hsa-mir-485	0.540561
Hepatitis C, Chronic	hsa-mir-519e	0.54056
Hepatitis C, Chronic	hsa-mir-575	0.54056
Hepatitis C, Chronic	hsa-mir-33a	0.54056
Hepatitis C, Chronic	hsa-mir-640	0.540558
Hepatitis C, Chronic	hsa-mir-1224	0.540558
Hepatitis C, Chronic	hsa-mir-544a	0.540557
Hepatitis C, Chronic	hsa-mir-544b	0.540557
Hepatitis C, Chronic	hsa-mir-500a	0.540557
Hepatitis C, Chronic	hsa-mir-661	0.540556
Hepatitis C, Chronic	hsa-mir-190a	0.540556
Hepatitis C, Chronic	hsa-mir-550a	0.540554
Hepatitis C, Chronic	hsa-mir-506	0.540553
Hepatitis C, Chronic	hsa-mir-517a	0.540549
Hepatitis C, Chronic	hsa-mir-374a	0.540548
Hepatitis C, Chronic	hsa-mir-302e	0.540547
Hepatitis C, Chronic	hsa-mir-454	0.540547
Hepatitis C, Chronic	hsa-mir-374b	0.540546
Hepatitis C, Chronic	hsa-mir-361	0.540543
Hepatitis C, Chronic	hsa-mir-326	0.540542
Hepatitis C, Chronic	hsa-mir-1207	0.54054
Hepatitis C, Chronic	hsa-mir-941	0.54054
Hepatitis C, Chronic	hsa-mir-189	0.54054
Hepatitis C, Chronic	hsa-mir-1827	0.54054
Hepatitis C, Chronic	hsa-mir-711	0.540539
Hepatitis C, Chronic	hsa-mir-548a	0.540539
Hepatitis C, Chronic	hsa-mir-668	0.540539
Hepatitis C, Chronic	hsa-mir-545	0.540539
Hepatitis C, Chronic	hsa-mir-520a	0.540539
Hepatitis C, Chronic	hsa-mir-4792	0.540539
Hepatitis C, Chronic	hsa-mir-1266	0.540539
Hepatitis C, Chronic	hsa-mir-624	0.540539
Hepatitis C, Chronic	hsa-mir-3148	0.540538
Hepatitis C, Chronic	hsa-mir-569	0.540538
Hepatitis C, Chronic	hsa-mir-1293	0.540538
Hepatitis C, Chronic	hsa-mir-548c	0.540538
Hepatitis C, Chronic	hsa-mir-1287	0.540538
Hepatitis C, Chronic	hsa-mir-641	0.540538
Hepatitis C, Chronic	hsa-mir-1236	0.540538
Hepatitis C, Chronic	hsa-mir-487a	0.540538
Hepatitis C, Chronic	hsa-mir-330	0.540538
Hepatitis C, Chronic	hsa-mir-369	0.540538
Hepatitis C, Chronic	hsa-mir-564	0.540538
Hepatitis C, Chronic	hsa-mir-592	0.540537
Hepatitis C, Chronic	hsa-mir-1181	0.540537
Hepatitis C, Chronic	hsa-mir-384	0.540537
Hepatitis C, Chronic	hsa-mir-599	0.540537
Hepatitis C, Chronic	hsa-mir-614	0.540537
Hepatitis C, Chronic	hsa-mir-648	0.540537
Hepatitis C, Chronic	hsa-mir-519a	0.540536
Hepatitis C, Chronic	hsa-mir-3179	0.540535
Hepatitis C, Chronic	hsa-mir-550b	0.540535
Hepatitis C, Chronic	hsa-mir-633	0.540535
Hepatitis C, Chronic	hsa-mir-518a	0.540535
Hepatitis C, Chronic	hsa-mir-1183	0.540535
Hepatitis C, Chronic	hsa-mir-1909	0.540535
Hepatitis C, Chronic	hsa-mir-190b	0.540535
Hepatitis C, Chronic	hsa-mir-425	0.540534
Hepatitis C, Chronic	hsa-mir-513b	0.540534
Hepatitis C, Chronic	hsa-mir-513c	0.540534
Hepatitis C, Chronic	hsa-mir-2861	0.540534
Hepatitis C, Chronic	hsa-mir-3196	0.540534
Hepatitis C, Chronic	hsa-mir-302f	0.540533
Hepatitis C, Chronic	hsa-mir-3151	0.540533
Hepatitis C, Chronic	hsa-mir-516b	0.540532
Hepatitis C, Chronic	hsa-mir-548b	0.540531
Hepatitis C, Chronic	hsa-mir-552	0.540531
Hepatitis C, Chronic	hsa-mir-935	0.54053
Hepatitis C, Chronic	hsa-mir-572	0.54053
Hepatitis C, Chronic	hsa-mir-675	0.54053
Hepatitis C, Chronic	hsa-mir-483	0.540529
Hepatitis C, Chronic	hsa-mir-1322	0.540529
Hepatitis C, Chronic	hsa-mir-617	0.540529
Hepatitis C, Chronic	hsa-mir-758	0.540529
Hepatitis C, Chronic	hsa-mir-766	0.540529
Hepatitis C, Chronic	hsa-mir-508	0.540529
Hepatitis C, Chronic	hsa-mir-671	0.540528
Hepatitis C, Chronic	hsa-mir-603	0.540528
Hepatitis C, Chronic	hsa-mir-345	0.540528
Hepatitis C, Chronic	hsa-mir-663a	0.540528
Hepatitis C, Chronic	hsa-mir-1254	0.540527
Hepatitis C, Chronic	hsa-mir-3940	0.540527
Hepatitis C, Chronic	hsa-mir-663b	0.540527
Hepatitis C, Chronic	hsa-mir-1227	0.540526
Hepatitis C, Chronic	hsa-mir-1229	0.540526
Hepatitis C, Chronic	hsa-mir-944	0.540526
Hepatitis C, Chronic	hsa-mir-1286	0.540526
Hepatitis C, Chronic	hsa-mir-519c	0.540526
Hepatitis C, Chronic	hsa-mir-1180	0.540526
Hepatitis C, Chronic	hsa-mir-1184	0.540526
Hepatitis C, Chronic	hsa-mir-1247	0.540526
Hepatitis C, Chronic	hsa-mir-1273a	0.540526
Hepatitis C, Chronic	hsa-mir-1972	0.540526
Hepatitis C, Chronic	hsa-mir-566	0.540526
Hepatitis C, Chronic	hsa-mir-582	0.540526
Hepatitis C, Chronic	hsa-mir-589	0.540526
Hepatitis C, Chronic	hsa-mir-619	0.540526
Hepatitis C, Chronic	hsa-mir-627	0.540526
Hepatitis C, Chronic	hsa-mir-635	0.540526
Hepatitis C, Chronic	hsa-mir-1179	0.540526
Hepatitis C, Chronic	hsa-mir-1273c	0.540526
Hepatitis C, Chronic	hsa-mir-1275	0.540526
Hepatitis C, Chronic	hsa-mir-567	0.540526
Hepatitis C, Chronic	hsa-mir-1260a	0.540525
Hepatitis C, Chronic	hsa-mir-1305	0.540525
Hepatitis C, Chronic	hsa-mir-3163	0.540525
Hepatitis C, Chronic	hsa-mir-455	0.540525
Hepatitis C, Chronic	hsa-mir-628	0.540525
Hepatitis C, Chronic	hsa-mir-1299	0.540525
Hepatitis C, Chronic	hsa-mir-584	0.540524
Hepatitis C, Chronic	hsa-mir-1302	0.540524
Hepatitis C, Chronic	hsa-mir-942	0.540524
Hepatitis C, Chronic	hsa-mir-1297	0.540523
Hepatitis C, Chronic	hsa-mir-511	0.540523
Hepatitis C, Chronic	hsa-mir-518e	0.540522
Hepatitis C, Chronic	hsa-mir-621	0.540522
Hepatitis C, Chronic	hsa-mir-933	0.540522
Hepatitis C, Chronic	hsa-mir-484	0.540522
Hepatitis C, Chronic	hsa-mir-1233	0.540522
Hepatitis C, Chronic	hsa-mir-124a	0.540522
Hepatitis C, Chronic	hsa-mir-1285	0.540522
Hepatitis C, Chronic	hsa-mir-1256	0.540521
Hepatitis C, Chronic	hsa-mir-1296	0.540521
Hepatitis C, Chronic	hsa-mir-616	0.540521
Hepatitis C, Chronic	hsa-mir-647	0.540521
Hepatitis C, Chronic	hsa-mir-410	0.54052
Hepatitis C, Chronic	hsa-mir-767	0.54052
Hepatitis C, Chronic	hsa-mir-650	0.54052
Hepatitis C, Chronic	hsa-mir-329	0.54052
Hepatitis C, Chronic	hsa-mir-376a	0.540519
Hepatitis C, Chronic	hsa-mir-664	0.540519
Hepatitis C, Chronic	hsa-mir-147b	0.540518
Hepatitis C, Chronic	hsa-mir-571	0.540517
Hepatitis C, Chronic	hsa-mir-371a	0.540516
Hepatitis C, Chronic	hsa-mir-519b	0.540516
Hepatitis C, Chronic	hsa-mir-873	0.540515
Hepatitis C, Chronic	hsa-mir-520h	0.540513
Hepatitis C, Chronic	hsa-mir-630	0.540512
Hepatitis C, Chronic	hsa-mir-451b	0.540511
Hepatitis C, Chronic	hsa-mir-432	0.54051
Hepatitis C, Chronic	hsa-mir-593	0.54051
Hepatitis C, Chronic	hsa-mir-720	0.540509
Hepatitis C, Chronic	hsa-mir-103b	0.540509
Hepatitis C, Chronic	hsa-mir-208a	0.540507
Hepatitis C, Chronic	hsa-mir-513a	0.540507
Hepatitis C, Chronic	hsa-mir-655	0.540507
Hepatitis C, Chronic	hsa-mir-642b	0.540506
Hepatitis C, Chronic	hsa-mir-760	0.540505
Hepatitis C, Chronic	hsa-mir-548d	0.540505
Hepatitis C, Chronic	hsa-mir-514a	0.540502
Hepatitis C, Chronic	hsa-mir-646	0.540501
Hepatitis C, Chronic	hsa-mir-885	0.540499
Hepatitis C, Chronic	hsa-mir-323a	0.540499
Hepatitis C, Chronic	hsa-mir-1246	0.540497
Hepatitis C, Chronic	hsa-mir-516a	0.540496
Hepatitis C, Chronic	hsa-mir-504	0.540494
Hepatitis C, Chronic	hsa-mir-151b	0.540492
Hepatitis C, Chronic	hsa-mir-422a	0.540492
Hepatitis C, Chronic	hsa-mir-509	0.540488
Hepatitis C, Chronic	hsa-mir-451	0.540486
Hepatitis C, Chronic	hsa-mir-1280	0.540486
Hepatitis C, Chronic	hsa-mir-382	0.540486
Hepatitis C, Chronic	hsa-mir-376c	0.540485
Hepatitis C, Chronic	hsa-mir-154	0.540485
Hepatitis C, Chronic	hsa-mir-520d	0.540478
Hepatitis C, Chronic	hsa-mir-378b	0.540476
Hepatitis C, Chronic	hsa-mir-378c	0.540476
Hepatitis C, Chronic	hsa-mir-378d	0.540476
Hepatitis C, Chronic	hsa-mir-378e	0.540476
Hepatitis C, Chronic	hsa-mir-378f	0.540476
Hepatitis C, Chronic	hsa-mir-378g	0.540476
Hepatitis C, Chronic	hsa-mir-378h	0.540476
Hepatitis C, Chronic	hsa-mir-378i	0.540476
Hepatitis C, Chronic	hsa-mir-642a	0.540475
Hepatitis C, Chronic	hsa-mir-299	0.54047
Hepatitis C, Chronic	hsa-mir-365b	0.540461
Hepatitis C, Chronic	hsa-mir-365a	0.540455
Hepatitis C, Chronic	hsa-mir-340	0.540445
Hepatitis C, Chronic	hsa-mir-148b	0.540441
Hepatitis C, Chronic	hsa-mir-520c	0.540433
Hepatitis C, Chronic	hsa-mir-151	0.540432
Hepatitis C, Chronic	hsa-mir-381	0.540428
Hepatitis C, Chronic	hsa-mir-363	0.540428
Hepatitis C, Chronic	hsa-mir-128	0.540425
Hepatitis C, Chronic	hsa-mir-574	0.540422
Hepatitis C, Chronic	hsa-mir-488	0.540412
Hepatitis C, Chronic	hsa-mir-625	0.540408
Hepatitis C, Chronic	hsa-mir-499a	0.540408
Hepatitis C, Chronic	hsa-mir-449b	0.540404
Hepatitis C, Chronic	hsa-mir-423	0.540403
Hepatitis C, Chronic	hsa-mir-708	0.540396
Hepatitis C, Chronic	hsa-mir-198	0.54039
Hepatitis C, Chronic	hsa-mir-320a	0.540388
Hepatitis C, Chronic	hsa-mir-144	0.54037
Hepatitis C, Chronic	hsa-mir-451a	0.54037
Hepatitis C, Chronic	hsa-mir-378a	0.540361
Hepatitis C, Chronic	hsa-mir-184	0.540359
Hepatitis C, Chronic	hsa-mir-383	0.540354
Hepatitis C, Chronic	hsa-mir-193a	0.540353
Hepatitis C, Chronic	hsa-mir-301a	0.540352
Hepatitis C, Chronic	hsa-mir-151a	0.540351
Hepatitis C, Chronic	hsa-mir-138	0.540347
Hepatitis C, Chronic	hsa-mir-103a	0.540338
Hepatitis C, Chronic	hsa-mir-211	0.540323
Hepatitis C, Chronic	hsa-mir-449a	0.5403
Hepatitis C, Chronic	hsa-mir-520b	0.540296
Hepatitis C, Chronic	hsa-mir-26b	0.540288
Hepatitis C, Chronic	hsa-mir-491	0.540283
Hepatitis C, Chronic	hsa-mir-181d	0.540273
Hepatitis C, Chronic	hsa-mir-197	0.540268
Hepatitis C, Chronic	hsa-mir-181c	0.540266
Hepatitis C, Chronic	hsa-mir-139	0.540256
Hepatitis C, Chronic	hsa-mir-96	0.540247
Hepatitis C, Chronic	hsa-mir-95	0.540245
Hepatitis C, Chronic	hsa-mir-23a	0.540241
Hepatitis C, Chronic	hsa-mir-186	0.540225
Hepatitis C, Chronic	hsa-mir-494	0.540221
Hepatitis C, Chronic	hsa-mir-452	0.540219
Hepatitis C, Chronic	hsa-mir-153	0.540214
Hepatitis C, Chronic	hsa-mir-149	0.540184
Hepatitis C, Chronic	hsa-mir-129	0.540161
Hepatitis C, Chronic	hsa-mir-424	0.540146
Hepatitis C, Chronic	hsa-mir-302d	0.540139
Hepatitis C, Chronic	hsa-mir-99b	0.540126
Hepatitis C, Chronic	hsa-mir-130b	0.540107
Hepatitis C, Chronic	hsa-mir-28	0.540107
Hepatitis C, Chronic	hsa-mir-32	0.540098
Hepatitis C, Chronic	hsa-mir-140	0.540095
Hepatitis C, Chronic	hsa-mir-10a	0.540091
Hepatitis C, Chronic	hsa-mir-338	0.540087
Hepatitis C, Chronic	hsa-mir-215	0.540087
Hepatitis C, Chronic	hsa-mir-212	0.540075
Hepatitis C, Chronic	hsa-mir-339	0.540072
Hepatitis C, Chronic	hsa-mir-497	0.540055
Hepatitis C, Chronic	hsa-mir-367	0.54004
Hepatitis C, Chronic	hsa-mir-372	0.540028
Hepatitis C, Chronic	hsa-mir-219	0.54001
Hepatitis C, Chronic	hsa-mir-92b	0.540007
Hepatitis C, Chronic	hsa-mir-98	0.539997
Hepatitis C, Chronic	hsa-mir-135a	0.539987
Hepatitis C, Chronic	hsa-mir-137	0.539986
Hepatitis C, Chronic	hsa-mir-342	0.539979
Hepatitis C, Chronic	hsa-mir-375	0.539972
Hepatitis C, Chronic	hsa-mir-194	0.539965
Hepatitis C, Chronic	hsa-mir-196b	0.539939
Hepatitis C, Chronic	hsa-mir-296	0.539931
Hepatitis C, Chronic	hsa-mir-99a	0.539931
Hepatitis C, Chronic	hsa-mir-302c	0.539926
Hepatitis C, Chronic	hsa-mir-191	0.539916
Hepatitis C, Chronic	hsa-mir-335	0.539905
Hepatitis C, Chronic	hsa-mir-193b	0.539896
Hepatitis C, Chronic	hsa-mir-30d	0.539895
Hepatitis C, Chronic	hsa-mir-135b	0.539893
Hepatitis C, Chronic	hsa-mir-204	0.539884
Hepatitis C, Chronic	hsa-mir-30e	0.539883
Hepatitis C, Chronic	hsa-mir-302a	0.539879
Carcinoma, Ehrlich Tumor	hsa-mir-411	0.539859
Hepatitis C, Chronic	hsa-mir-302b	0.539859
Carcinoma, Ehrlich Tumor	hsa-mir-371	0.539856
Hepatitis C, Chronic	hsa-mir-373	0.539853
Myopia	hsa-mir-411	0.539832
Myopia	hsa-mir-371	0.53983
Hepatitis C, Chronic	hsa-mir-27b	0.539825
Hepatitis C, Chronic	hsa-mir-31	0.539822
Hepatitis C, Chronic	hsa-mir-130a	0.539821
Hepatitis C, Chronic	hsa-mir-18b	0.539804
Hepatitis C, Chronic	hsa-mir-224	0.539797
Hepatitis C, Chronic	hsa-mir-20b	0.539778
Myopia	hsa-mir-659	0.539767
Carcinoma, Ehrlich Tumor	hsa-mir-659	0.539763
Hepatitis C, Chronic	hsa-mir-206	0.539758
Hepatitis C, Chronic	hsa-mir-127	0.539757
Hepatitis C, Chronic	hsa-mir-23b	0.539754
Myopia	hsa-mir-379	0.539754
Myopia	hsa-mir-448	0.539751
Carcinoma, Ehrlich Tumor	hsa-mir-379	0.539744
Carcinoma, Ehrlich Tumor	hsa-mir-448	0.53974
Hepatitis C, Chronic	hsa-mir-22	0.539739
Hepatitis C, Chronic	hsa-mir-133b	0.53973
Myopia	hsa-mir-487b	0.539721
Myopia	hsa-mir-598	0.539719
Hepatitis C, Chronic	hsa-mir-107	0.539717
Hepatitis C, Chronic	hsa-mir-124	0.539716
Myopia	hsa-mir-652	0.539708
Hepatitis C, Chronic	hsa-mir-25	0.539705
Hepatitis C, Chronic	hsa-mir-199b	0.539698
Carcinoma, Ehrlich Tumor	hsa-mir-487b	0.539697
Carcinoma, Ehrlich Tumor	hsa-mir-598	0.539693
Myopia	hsa-mir-612	0.539693
Myopia	hsa-mir-657	0.539693
Hepatitis C, Chronic	hsa-mir-20a	0.53969
Myopia	hsa-mir-539	0.539685
Myopia	hsa-mir-602	0.539678
Carcinoma, Ehrlich Tumor	hsa-mir-652	0.539677
Myopia	hsa-mir-501	0.539676
Hepatitis C, Chronic	hsa-mir-93	0.539674
Hepatitis C, Chronic	hsa-mir-100	0.539673
Hepatitis C, Chronic	hsa-mir-30b	0.539672
Myopia	hsa-mir-601	0.539672
Hepatitis C, Chronic	hsa-mir-429	0.539668
Myopia	hsa-mir-431	0.539666
Myopia	hsa-mir-346	0.539665
Myopia	hsa-mir-637	0.539662
Myopia	hsa-mir-608	0.539656
Myopia	hsa-mir-615	0.539656
Carcinoma, Ehrlich Tumor	hsa-mir-612	0.539655
Carcinoma, Ehrlich Tumor	hsa-mir-657	0.539655
Myopia	hsa-mir-518b	0.539654
Myopia	hsa-mir-561	0.539654
Hepatitis C, Chronic	hsa-mir-30c	0.539654
Hepatitis C, Chronic	hsa-mir-192	0.539652
Myopia	hsa-mir-362	0.539651
Hepatitis C, Chronic	hsa-mir-132	0.539646
Myopia	hsa-mir-187	0.539644
Carcinoma, Ehrlich Tumor	hsa-mir-539	0.539644
Myopia	hsa-mir-521	0.539641
Myopia	hsa-mir-409	0.539637
Hepatitis C, Chronic	hsa-mir-92a	0.539636
Myopia	hsa-mir-152	0.539636
Myopia	hsa-mir-532	0.539634
Carcinoma, Ehrlich Tumor	hsa-mir-602	0.539633
Myopia	hsa-mir-600	0.539633
Myopia	hsa-mir-611	0.539633
Myopia	hsa-mir-654	0.539633
Myopia	hsa-mir-662	0.539633
Myopia	hsa-mir-769	0.539633
Carcinoma, Ehrlich Tumor	hsa-mir-501	0.539631
Myopia	hsa-mir-622	0.53963
Hepatitis C, Chronic	hsa-mir-10b	0.539626
Carcinoma, Ehrlich Tumor	hsa-mir-601	0.539625
Hepatitis C, Chronic	hsa-mir-183	0.539623
Myopia	hsa-mir-498	0.539621
Myopia	hsa-mir-583	0.53962
Myopia	hsa-mir-557	0.539619
Hepatitis C, Chronic	hsa-mir-218	0.539617
Carcinoma, Ehrlich Tumor	hsa-mir-431	0.539615
Carcinoma, Ehrlich Tumor	hsa-mir-346	0.539615
Myopia	hsa-mir-526b	0.539614
Hepatitis C, Chronic	hsa-mir-26a	0.539612
Myopia	hsa-mir-188	0.539611
Myopia	hsa-mir-324	0.539611
Carcinoma, Ehrlich Tumor	hsa-mir-637	0.53961
Hepatitis C, Chronic	hsa-mir-106a	0.539607
Myopia	hsa-mir-596	0.539605
Carcinoma, Ehrlich Tumor	hsa-mir-608	0.539601
Carcinoma, Ehrlich Tumor	hsa-mir-615	0.539601
Myopia	hsa-mir-518c	0.5396
Myopia	hsa-mir-421	0.539599
Carcinoma, Ehrlich Tumor	hsa-mir-518b	0.539599
Hepatitis C, Chronic	hsa-mir-15b	0.539598
Carcinoma, Ehrlich Tumor	hsa-mir-561	0.539598
Myopia	hsa-mir-629	0.539595
Carcinoma, Ehrlich Tumor	hsa-mir-362	0.539594
Myopia	hsa-mir-433	0.539593
Hepatitis C, Chronic	hsa-mir-7	0.539589
Myopia	hsa-mir-217	0.539588
Myopia	hsa-mir-660	0.539586
Hepatitis C, Chronic	hsa-mir-27a	0.539585
Myopia	hsa-mir-208b	0.539585
Carcinoma, Ehrlich Tumor	hsa-mir-328	0.539584
Carcinoma, Ehrlich Tumor	hsa-mir-187	0.539584
Myopia	hsa-mir-526a	0.539582
Carcinoma, Ehrlich Tumor	hsa-mir-521	0.539579
Carcinoma, Ehrlich Tumor	hsa-mir-409	0.539573
Myopia	hsa-mir-658	0.539572
Carcinoma, Ehrlich Tumor	hsa-mir-152	0.539571
Myopia	hsa-mir-512	0.53957
Myopia	hsa-mir-515	0.539569
Carcinoma, Ehrlich Tumor	hsa-mir-532	0.539569
Carcinoma, Ehrlich Tumor	hsa-mir-600	0.539567
Carcinoma, Ehrlich Tumor	hsa-mir-611	0.539567
Carcinoma, Ehrlich Tumor	hsa-mir-654	0.539567
Carcinoma, Ehrlich Tumor	hsa-mir-662	0.539567
Carcinoma, Ehrlich Tumor	hsa-mir-769	0.539567
Myopia	hsa-mir-337	0.539567
Myopia	hsa-mir-495	0.539567
Myopia	hsa-mir-542	0.539566
Carcinoma, Ehrlich Tumor	hsa-mir-622	0.539564
Myopia	hsa-mir-638	0.539563
Myopia	hsa-mir-523	0.53956
Hepatitis C, Chronic	hsa-mir-148a	0.539559
Myopia	hsa-mir-134	0.539557
Hepatitis C, Chronic	hsa-mir-141	0.539556
Hepatitis C, Chronic	hsa-mir-214	0.539555
Myopia	hsa-mir-377	0.539554
Hepatitis C, Chronic	hsa-mir-221	0.539553
Myopia	hsa-mir-510	0.539552
Hepatitis C, Chronic	hsa-mir-18a	0.53955
Hepatitis C, Chronic	hsa-mir-125a	0.53955
Carcinoma, Ehrlich Tumor	hsa-mir-498	0.539549
Myopia	hsa-mir-370	0.539548
Carcinoma, Ehrlich Tumor	hsa-mir-583	0.539548
Myopia	hsa-mir-216a	0.539548
Carcinoma, Ehrlich Tumor	hsa-mir-557	0.539547
Myopia	hsa-mir-376b	0.539546
Myopia	hsa-mir-301b	0.539543
Myopia	hsa-mir-331	0.539542
Myopia	hsa-mir-520e	0.539542
Hepatitis C, Chronic	hsa-mir-19a	0.539541
Myopia	hsa-mir-525	0.539541
Carcinoma, Ehrlich Tumor	hsa-mir-526b	0.53954
Hepatitis C, Chronic	hsa-mir-200a	0.539539
Myopia	hsa-mir-507	0.539539
Hepatitis C, Chronic	hsa-mir-101	0.539538
Carcinoma, Ehrlich Tumor	hsa-mir-188	0.539535
Carcinoma, Ehrlich Tumor	hsa-mir-324	0.539535
Myopia	hsa-mir-320e	0.539535
Myopia	hsa-mir-450a	0.539535
Myopia	hsa-mir-450b	0.539535
Myopia	hsa-mir-1202	0.539531
Myopia	hsa-mir-1231	0.539531
Myopia	hsa-mir-1234	0.539531
Myopia	hsa-mir-1301	0.539531
Myopia	hsa-mir-26	0.539531
Myopia	hsa-mir-500b	0.539531
Myopia	hsa-mir-517c	0.539531
Myopia	hsa-mir-522	0.539531
Myopia	hsa-mir-527	0.539531
Myopia	hsa-mir-92	0.539531
Myopia	hsa-mir-320d	0.53953
Myopia	hsa-mir-105	0.539529
Myopia	hsa-mir-490	0.539529
Carcinoma, Ehrlich Tumor	hsa-mir-596	0.539527
Myopia	hsa-mir-147a	0.539526
Myopia	hsa-mir-1245a	0.539526
Myopia	hsa-mir-1245b	0.539526
Myopia	hsa-mir-1323	0.539526
Myopia	hsa-mir-1469	0.539526
Myopia	hsa-mir-181	0.539526
Myopia	hsa-mir-2355	0.539526
Myopia	hsa-mir-3130	0.539526
Myopia	hsa-mir-3186	0.539526
Myopia	hsa-mir-4257	0.539526
Myopia	hsa-mir-4306	0.539526
Myopia	hsa-mir-718	0.539526
Hepatitis C, Chronic	hsa-mir-30a	0.539526
Myopia	hsa-mir-202	0.539525
Myopia	hsa-mir-297	0.539525
Myopia	hsa-mir-636	0.539525
Myopia	hsa-mir-765	0.539524
Myopia	hsa-mir-298	0.539524
Myopia	hsa-mir-922	0.539524
Myopia	hsa-mir-33b	0.539524
Myopia	hsa-mir-1271	0.539523
Myopia	hsa-mir-632	0.539523
Hepatitis C, Chronic	hsa-mir-182	0.539522
Myopia	hsa-mir-499b	0.539522
Myopia	hsa-mir-325	0.539521
Myopia	hsa-mir-1471	0.539521
Hepatitis C, Chronic	hsa-mir-142	0.539519
Carcinoma, Ehrlich Tumor	hsa-mir-518c	0.539519
Myopia	hsa-mir-320c	0.539519
Myopia	hsa-mir-136	0.539519
Myopia	hsa-mir-663	0.539518
Myopia	hsa-mir-520f	0.539518
Myopia	hsa-mir-520g	0.539518
Carcinoma, Ehrlich Tumor	hsa-mir-421	0.539517
Myopia	hsa-mir-590	0.539517
Myopia	hsa-mir-489	0.539515
Myopia	hsa-mir-1303	0.539515
Myopia	hsa-mir-2110	0.539515
Myopia	hsa-mir-320b	0.539515
Myopia	hsa-mir-185	0.539515
Myopia	hsa-mir-1258	0.539514
Myopia	hsa-mir-505	0.539513
Hepatitis C, Chronic	hsa-mir-205	0.539513
Myopia	hsa-mir-1249	0.539513
Myopia	hsa-mir-300	0.539513
Myopia	hsa-mir-200	0.539513
Myopia	hsa-mir-492	0.539512
Myopia	hsa-mir-323b	0.539512
Carcinoma, Ehrlich Tumor	hsa-mir-629	0.539512
Myopia	hsa-mir-519d	0.539511
Myopia	hsa-mir-874	0.539511
Carcinoma, Ehrlich Tumor	hsa-mir-433	0.539509
Myopia	hsa-mir-493	0.539509
Myopia	hsa-mir-503	0.539509
Hepatitis C, Chronic	hsa-mir-195	0.539507
Myopia	hsa-mir-744	0.539507
Myopia	hsa-mir-1228	0.539507
Myopia	hsa-mir-449c	0.539507
Myopia	hsa-mir-518f	0.539507
Myopia	hsa-mir-524	0.539507
Myopia	hsa-mir-551a	0.539507
Myopia	hsa-mir-570	0.539507
Myopia	hsa-mir-577	0.539507
Myopia	hsa-mir-591	0.539507
Myopia	hsa-mir-595	0.539507
Myopia	hsa-mir-605	0.539507
Myopia	hsa-mir-610	0.539507
Myopia	hsa-mir-938	0.539507
Myopia	hsa-mir-216b	0.539506
Hepatitis C, Chronic	hsa-mir-203	0.539506
Myopia	hsa-mir-1290	0.539505
Myopia	hsa-mir-502	0.539505
Myopia	hsa-mir-1915	0.539504
Hepatitis C, Chronic	hsa-mir-17	0.539503
Carcinoma, Ehrlich Tumor	hsa-mir-217	0.539501
Hepatitis C, Chronic	hsa-mir-34b	0.539501
Myopia	hsa-mir-485	0.539501
Myopia	hsa-mir-519e	0.5395
Myopia	hsa-mir-575	0.5395
Hepatitis C, Chronic	hsa-mir-125b	0.5395
Myopia	hsa-mir-33a	0.5395
Myopia	hsa-mir-640	0.539498
Carcinoma, Ehrlich Tumor	hsa-mir-660	0.539498
Myopia	hsa-mir-1224	0.539498
Myopia	hsa-mir-544a	0.539498
Myopia	hsa-mir-544b	0.539498
Myopia	hsa-mir-500a	0.539497
Myopia	hsa-mir-661	0.539497
Carcinoma, Ehrlich Tumor	hsa-mir-208b	0.539497
Hepatitis C, Chronic	hsa-let-7g	0.539497
Myopia	hsa-mir-190a	0.539497
Myopia	hsa-mir-550a	0.539495
Myopia	hsa-mir-506	0.539494
Carcinoma, Ehrlich Tumor	hsa-mir-526a	0.539492
Hepatitis C, Chronic	hsa-mir-9	0.539491
Myopia	hsa-mir-517a	0.539491
Myopia	hsa-mir-374a	0.53949
Myopia	hsa-mir-302e	0.539489
Myopia	hsa-mir-454	0.539489
Myopia	hsa-mir-374b	0.539489
Hepatitis C, Chronic	hsa-let-7i	0.539488
Myopia	hsa-mir-361	0.539486
Myopia	hsa-mir-326	0.539486
Myopia	hsa-mir-1207	0.539484
Myopia	hsa-mir-941	0.539484
Myopia	hsa-mir-189	0.539484
Myopia	hsa-mir-1827	0.539484
Myopia	hsa-mir-711	0.539483
Myopia	hsa-mir-548a	0.539483
Myopia	hsa-mir-668	0.539483
Myopia	hsa-mir-545	0.539483
Myopia	hsa-mir-520a	0.539483
Myopia	hsa-mir-4792	0.539483
Myopia	hsa-mir-1266	0.539483
Myopia	hsa-mir-624	0.539483
Myopia	hsa-mir-3148	0.539483
Myopia	hsa-mir-569	0.539483
Myopia	hsa-mir-1293	0.539483
Myopia	hsa-mir-548c	0.539483
Myopia	hsa-mir-1287	0.539482
Myopia	hsa-mir-641	0.539482
Myopia	hsa-mir-1236	0.539482
Myopia	hsa-mir-487a	0.539482
Myopia	hsa-mir-330	0.539482
Myopia	hsa-mir-369	0.539482
Myopia	hsa-mir-564	0.539482
Myopia	hsa-mir-592	0.539482
Myopia	hsa-mir-1181	0.539481
Myopia	hsa-mir-384	0.539481
Myopia	hsa-mir-599	0.539481
Myopia	hsa-mir-614	0.539481
Myopia	hsa-mir-648	0.539481
Myopia	hsa-mir-519a	0.539481
Hepatitis C, Chronic	hsa-mir-196a	0.539481
Myopia	hsa-mir-3179	0.53948
Myopia	hsa-mir-550b	0.53948
Myopia	hsa-mir-633	0.53948
Myopia	hsa-mir-518a	0.53948
Hepatitis C, Chronic	hsa-mir-181a	0.53948
Myopia	hsa-mir-1183	0.53948
Myopia	hsa-mir-1909	0.53948
Myopia	hsa-mir-190b	0.53948
Myopia	hsa-mir-425	0.539479
Myopia	hsa-mir-513b	0.539479
Myopia	hsa-mir-513c	0.539479
Myopia	hsa-mir-2861	0.539479
Myopia	hsa-mir-3196	0.539479
Myopia	hsa-mir-302f	0.539478
Myopia	hsa-mir-3151	0.539478
Carcinoma, Ehrlich Tumor	hsa-mir-658	0.539478
Hepatitis C, Chronic	hsa-mir-133a	0.539477
Myopia	hsa-mir-516b	0.539477
Myopia	hsa-mir-548b	0.539477
Myopia	hsa-mir-552	0.539476
Myopia	hsa-mir-935	0.539476
Myopia	hsa-mir-572	0.539476
Myopia	hsa-mir-675	0.539476
Carcinoma, Ehrlich Tumor	hsa-mir-512	0.539475
Myopia	hsa-mir-483	0.539475
Myopia	hsa-mir-1322	0.539475
Myopia	hsa-mir-617	0.539475
Myopia	hsa-mir-758	0.539475
Myopia	hsa-mir-766	0.539475
Myopia	hsa-mir-508	0.539475
Myopia	hsa-mir-671	0.539475
Myopia	hsa-mir-603	0.539474
Myopia	hsa-mir-345	0.539474
Carcinoma, Ehrlich Tumor	hsa-mir-515	0.539474
Myopia	hsa-mir-663a	0.539474
Myopia	hsa-mir-1254	0.539474
Myopia	hsa-mir-3940	0.539474
Myopia	hsa-mir-663b	0.539473
Myopia	hsa-mir-1227	0.539473
Myopia	hsa-mir-1229	0.539473
Myopia	hsa-mir-944	0.539473
Myopia	hsa-mir-1286	0.539473
Myopia	hsa-mir-519c	0.539473
Myopia	hsa-mir-1180	0.539473
Myopia	hsa-mir-1184	0.539473
Myopia	hsa-mir-1247	0.539473
Myopia	hsa-mir-1273a	0.539473
Myopia	hsa-mir-1972	0.539473
Myopia	hsa-mir-566	0.539473
Myopia	hsa-mir-582	0.539473
Myopia	hsa-mir-589	0.539473
Myopia	hsa-mir-619	0.539473
Myopia	hsa-mir-627	0.539473
Myopia	hsa-mir-635	0.539473
Myopia	hsa-mir-1179	0.539472
Myopia	hsa-mir-1273c	0.539472
Myopia	hsa-mir-1275	0.539472
Myopia	hsa-mir-567	0.539472
Myopia	hsa-mir-1260a	0.539472
Myopia	hsa-mir-1305	0.539472
Myopia	hsa-mir-3163	0.539472
Myopia	hsa-mir-455	0.539472
Myopia	hsa-mir-628	0.539472
Myopia	hsa-mir-1299	0.539472
Myopia	hsa-mir-584	0.539471
Myopia	hsa-mir-1302	0.539471
Hepatitis C, Chronic	hsa-let-7f	0.539471
Myopia	hsa-mir-942	0.539471
Myopia	hsa-mir-1297	0.53947
Myopia	hsa-mir-511	0.53947
Carcinoma, Ehrlich Tumor	hsa-mir-337	0.53947
Carcinoma, Ehrlich Tumor	hsa-mir-495	0.53947
Myopia	hsa-mir-518e	0.53947
Myopia	hsa-mir-621	0.53947
Myopia	hsa-mir-933	0.53947
Myopia	hsa-mir-484	0.53947
Myopia	hsa-mir-1233	0.539469
Myopia	hsa-mir-124a	0.539469
Myopia	hsa-mir-1285	0.539469
Myopia	hsa-mir-1256	0.539469
Myopia	hsa-mir-1296	0.539469
Myopia	hsa-mir-616	0.539469
Myopia	hsa-mir-647	0.539469
Carcinoma, Ehrlich Tumor	hsa-mir-542	0.539468
Myopia	hsa-mir-410	0.539468
Myopia	hsa-mir-767	0.539468
Myopia	hsa-mir-650	0.539468
Myopia	hsa-mir-329	0.539468
Myopia	hsa-mir-376a	0.539467
Myopia	hsa-mir-664	0.539467
Hepatitis C, Chronic	hsa-mir-181b	0.539466
Myopia	hsa-mir-147b	0.539466
Myopia	hsa-mir-571	0.539466
Myopia	hsa-mir-371a	0.539465
Carcinoma, Ehrlich Tumor	hsa-mir-638	0.539465
Myopia	hsa-mir-519b	0.539465
Myopia	hsa-mir-873	0.539464
Myopia	hsa-mir-520h	0.539463
Hepatitis C, Chronic	hsa-mir-155	0.539463
Myopia	hsa-mir-630	0.539461
Myopia	hsa-mir-451b	0.539461
Myopia	hsa-mir-432	0.53946
Myopia	hsa-mir-593	0.53946
Carcinoma, Ehrlich Tumor	hsa-mir-523	0.53946
Myopia	hsa-mir-720	0.539459
Hepatitis C, Chronic	hsa-mir-200b	0.539459
Myopia	hsa-mir-103b	0.539459
Myopia	hsa-mir-208a	0.539458
Myopia	hsa-mir-513a	0.539458
Myopia	hsa-mir-655	0.539458
Myopia	hsa-mir-642b	0.539457
Hepatitis C, Chronic	hsa-mir-34c	0.539456
Myopia	hsa-mir-760	0.539456
Myopia	hsa-mir-548d	0.539456
Carcinoma, Ehrlich Tumor	hsa-mir-134	0.539456
Myopia	hsa-mir-514a	0.539454
Myopia	hsa-mir-646	0.539453
Hepatitis C, Chronic	hsa-mir-34a	0.539452
Carcinoma, Ehrlich Tumor	hsa-mir-377	0.539452
Myopia	hsa-mir-885	0.539451
Myopia	hsa-mir-323a	0.539451
Hepatitis C, Chronic	hsa-mir-200c	0.53945
Hepatitis C, Chronic	hsa-mir-24	0.53945
Myopia	hsa-mir-1246	0.53945
Myopia	hsa-mir-516a	0.539449
Carcinoma, Ehrlich Tumor	hsa-mir-510	0.539448
Myopia	hsa-mir-504	0.539447
Hepatitis C, Chronic	hsa-mir-222	0.539446
Myopia	hsa-mir-151b	0.539445
Myopia	hsa-mir-422a	0.539445
Carcinoma, Ehrlich Tumor	hsa-mir-370	0.539442
Hepatitis C, Chronic	hsa-mir-146b	0.539442
Myopia	hsa-mir-509	0.539442
Carcinoma, Ehrlich Tumor	hsa-mir-216a	0.539442
Hepatitis C, Chronic	hsa-mir-210	0.539441
Myopia	hsa-mir-451	0.539441
Myopia	hsa-mir-1280	0.539441
Myopia	hsa-mir-382	0.539441
Carcinoma, Ehrlich Tumor	hsa-mir-376b	0.53944
Myopia	hsa-mir-376c	0.53944
Myopia	hsa-mir-154	0.53944
Hepatitis C, Chronic	hsa-mir-106b	0.539439
Carcinoma, Ehrlich Tumor	hsa-mir-301b	0.539435
Hepatitis C, Chronic	hsa-let-7d	0.539435
Myopia	hsa-mir-520d	0.539434
Carcinoma, Ehrlich Tumor	hsa-mir-331	0.539434
Myopia	hsa-mir-378b	0.539433
Myopia	hsa-mir-378c	0.539433
Myopia	hsa-mir-378d	0.539433
Myopia	hsa-mir-378e	0.539433
Myopia	hsa-mir-378f	0.539433
Myopia	hsa-mir-378g	0.539433
Myopia	hsa-mir-378h	0.539433
Myopia	hsa-mir-378i	0.539433
Carcinoma, Ehrlich Tumor	hsa-mir-520e	0.539433
Myopia	hsa-mir-642a	0.539432
Carcinoma, Ehrlich Tumor	hsa-mir-525	0.539432
Hepatitis C, Chronic	hsa-mir-150	0.539432
Carcinoma, Ehrlich Tumor	hsa-mir-507	0.53943
Myopia	hsa-mir-299	0.539428
Hepatitis C, Chronic	hsa-mir-199a	0.539426
Carcinoma, Ehrlich Tumor	hsa-mir-320e	0.539423
Carcinoma, Ehrlich Tumor	hsa-mir-450a	0.539423
Carcinoma, Ehrlich Tumor	hsa-mir-450b	0.539423
Hepatitis C, Chronic	hsa-mir-29a	0.539422
Myopia	hsa-mir-365b	0.539421
Hepatitis C, Chronic	hsa-let-7e	0.539419
Carcinoma, Ehrlich Tumor	hsa-mir-1202	0.539417
Carcinoma, Ehrlich Tumor	hsa-mir-1231	0.539417
Carcinoma, Ehrlich Tumor	hsa-mir-1234	0.539417
Carcinoma, Ehrlich Tumor	hsa-mir-1301	0.539417
Carcinoma, Ehrlich Tumor	hsa-mir-26	0.539417
Carcinoma, Ehrlich Tumor	hsa-mir-500b	0.539417
Carcinoma, Ehrlich Tumor	hsa-mir-517c	0.539417
Carcinoma, Ehrlich Tumor	hsa-mir-522	0.539417
Carcinoma, Ehrlich Tumor	hsa-mir-527	0.539417
Carcinoma, Ehrlich Tumor	hsa-mir-92	0.539417
Carcinoma, Ehrlich Tumor	hsa-mir-320d	0.539417
Myopia	hsa-mir-365a	0.539416
Hepatitis C, Chronic	hsa-mir-143	0.539415
Carcinoma, Ehrlich Tumor	hsa-mir-105	0.539415
Carcinoma, Ehrlich Tumor	hsa-mir-490	0.539414
Hepatitis C, Chronic	hsa-mir-15a	0.539412
Hepatitis C, Chronic	hsa-mir-145	0.539411
Carcinoma, Ehrlich Tumor	hsa-mir-147a	0.539411
Carcinoma, Ehrlich Tumor	hsa-mir-1245a	0.53941
Carcinoma, Ehrlich Tumor	hsa-mir-1245b	0.53941
Carcinoma, Ehrlich Tumor	hsa-mir-1323	0.53941
Carcinoma, Ehrlich Tumor	hsa-mir-1469	0.53941
Carcinoma, Ehrlich Tumor	hsa-mir-181	0.53941
Carcinoma, Ehrlich Tumor	hsa-mir-2355	0.53941
Carcinoma, Ehrlich Tumor	hsa-mir-3130	0.53941
Carcinoma, Ehrlich Tumor	hsa-mir-3186	0.53941
Carcinoma, Ehrlich Tumor	hsa-mir-4257	0.53941
Carcinoma, Ehrlich Tumor	hsa-mir-4306	0.53941
Carcinoma, Ehrlich Tumor	hsa-mir-718	0.53941
Carcinoma, Ehrlich Tumor	hsa-mir-202	0.539409
Carcinoma, Ehrlich Tumor	hsa-mir-297	0.539409
Carcinoma, Ehrlich Tumor	hsa-mir-636	0.539409
Hepatitis C, Chronic	hsa-mir-16	0.539409
Hepatitis C, Chronic	hsa-let-7c	0.539408
Myopia	hsa-mir-340	0.539408
Carcinoma, Ehrlich Tumor	hsa-mir-765	0.539408
Carcinoma, Ehrlich Tumor	hsa-mir-298	0.539408
Carcinoma, Ehrlich Tumor	hsa-mir-922	0.539408
Carcinoma, Ehrlich Tumor	hsa-mir-33b	0.539408
Carcinoma, Ehrlich Tumor	hsa-mir-1271	0.539407
Carcinoma, Ehrlich Tumor	hsa-mir-632	0.539406
Hepatitis C, Chronic	hsa-mir-29c	0.539406
Myopia	hsa-mir-148b	0.539405
Carcinoma, Ehrlich Tumor	hsa-mir-499b	0.539404
Carcinoma, Ehrlich Tumor	hsa-mir-325	0.539403
Carcinoma, Ehrlich Tumor	hsa-mir-1471	0.539403
Hepatitis C, Chronic	hsa-mir-19b	0.539401
Carcinoma, Ehrlich Tumor	hsa-mir-320c	0.5394
Carcinoma, Ehrlich Tumor	hsa-mir-136	0.5394
Carcinoma, Ehrlich Tumor	hsa-mir-663	0.539399
Hepatitis C, Chronic	hsa-let-7b	0.539398
Myopia	hsa-mir-520c	0.539398
Myopia	hsa-mir-151	0.539398
Carcinoma, Ehrlich Tumor	hsa-mir-520f	0.539398
Carcinoma, Ehrlich Tumor	hsa-mir-520g	0.539398
Carcinoma, Ehrlich Tumor	hsa-mir-590	0.539397
Carcinoma, Ehrlich Tumor	hsa-mir-489	0.539395
Myopia	hsa-mir-381	0.539395
Carcinoma, Ehrlich Tumor	hsa-mir-1303	0.539394
Carcinoma, Ehrlich Tumor	hsa-mir-2110	0.539394
Myopia	hsa-mir-363	0.539394
Carcinoma, Ehrlich Tumor	hsa-mir-320b	0.539394
Carcinoma, Ehrlich Tumor	hsa-mir-185	0.539394
Carcinoma, Ehrlich Tumor	hsa-mir-1258	0.539393
Myopia	hsa-mir-128	0.539392
Carcinoma, Ehrlich Tumor	hsa-mir-505	0.539392
Carcinoma, Ehrlich Tumor	hsa-mir-1249	0.539391
Carcinoma, Ehrlich Tumor	hsa-mir-300	0.539391
Carcinoma, Ehrlich Tumor	hsa-mir-200	0.539391
Carcinoma, Ehrlich Tumor	hsa-mir-492	0.53939
Carcinoma, Ehrlich Tumor	hsa-mir-323b	0.53939
Myopia	hsa-mir-574	0.53939
Carcinoma, Ehrlich Tumor	hsa-mir-519d	0.539389
Carcinoma, Ehrlich Tumor	hsa-mir-874	0.539388
Carcinoma, Ehrlich Tumor	hsa-mir-493	0.539386
Carcinoma, Ehrlich Tumor	hsa-mir-503	0.539385
Carcinoma, Ehrlich Tumor	hsa-mir-744	0.539382
Myopia	hsa-mir-488	0.539382
Carcinoma, Ehrlich Tumor	hsa-mir-1228	0.539382
Carcinoma, Ehrlich Tumor	hsa-mir-449c	0.539382
Carcinoma, Ehrlich Tumor	hsa-mir-518f	0.539382
Carcinoma, Ehrlich Tumor	hsa-mir-524	0.539382
Carcinoma, Ehrlich Tumor	hsa-mir-551a	0.539382
Carcinoma, Ehrlich Tumor	hsa-mir-570	0.539382
Carcinoma, Ehrlich Tumor	hsa-mir-577	0.539382
Carcinoma, Ehrlich Tumor	hsa-mir-591	0.539382
Carcinoma, Ehrlich Tumor	hsa-mir-595	0.539382
Carcinoma, Ehrlich Tumor	hsa-mir-605	0.539382
Carcinoma, Ehrlich Tumor	hsa-mir-610	0.539382
Carcinoma, Ehrlich Tumor	hsa-mir-938	0.539382
Carcinoma, Ehrlich Tumor	hsa-mir-216b	0.539381
Carcinoma, Ehrlich Tumor	hsa-mir-1290	0.539379
Carcinoma, Ehrlich Tumor	hsa-mir-502	0.539379
Myopia	hsa-mir-625	0.539379
Myopia	hsa-mir-499a	0.539379
Hepatitis C, Chronic	hsa-let-7a	0.539379
Carcinoma, Ehrlich Tumor	hsa-mir-1915	0.539378
Myopia	hsa-mir-449b	0.539376
Hepatitis C, Chronic	hsa-mir-126	0.539376
Myopia	hsa-mir-423	0.539374
Carcinoma, Ehrlich Tumor	hsa-mir-485	0.539374
Hepatitis C, Chronic	hsa-mir-21	0.539374
Carcinoma, Ehrlich Tumor	hsa-mir-519e	0.539372
Carcinoma, Ehrlich Tumor	hsa-mir-575	0.539372
Carcinoma, Ehrlich Tumor	hsa-mir-33a	0.539372
Carcinoma, Ehrlich Tumor	hsa-mir-640	0.53937
Carcinoma, Ehrlich Tumor	hsa-mir-1224	0.539369
Myopia	hsa-mir-708	0.539369
Carcinoma, Ehrlich Tumor	hsa-mir-544a	0.539368
Carcinoma, Ehrlich Tumor	hsa-mir-544b	0.539368
Carcinoma, Ehrlich Tumor	hsa-mir-500a	0.539368
Carcinoma, Ehrlich Tumor	hsa-mir-661	0.539368
Carcinoma, Ehrlich Tumor	hsa-mir-190a	0.539367
Carcinoma, Ehrlich Tumor	hsa-mir-550a	0.539365
Myopia	hsa-mir-198	0.539364
Carcinoma, Ehrlich Tumor	hsa-mir-506	0.539364
Myopia	hsa-mir-320a	0.539363
Hepatitis C, Chronic	hsa-mir-223	0.539361
Carcinoma, Ehrlich Tumor	hsa-mir-517a	0.539359
Carcinoma, Ehrlich Tumor	hsa-mir-374a	0.539357
Carcinoma, Ehrlich Tumor	hsa-mir-302e	0.539357
Carcinoma, Ehrlich Tumor	hsa-mir-454	0.539356
Carcinoma, Ehrlich Tumor	hsa-mir-374b	0.539356
Hepatitis C, Chronic	hsa-mir-1	0.539355
Hepatitis C, Chronic	hsa-mir-29b	0.539352
Carcinoma, Ehrlich Tumor	hsa-mir-361	0.539352
Carcinoma, Ehrlich Tumor	hsa-mir-326	0.539351
Carcinoma, Ehrlich Tumor	hsa-mir-1207	0.539349
Carcinoma, Ehrlich Tumor	hsa-mir-941	0.539349
Carcinoma, Ehrlich Tumor	hsa-mir-189	0.539349
Carcinoma, Ehrlich Tumor	hsa-mir-1827	0.539348
Myopia	hsa-mir-144	0.539348
Myopia	hsa-mir-451a	0.539348
Carcinoma, Ehrlich Tumor	hsa-mir-711	0.539348
Carcinoma, Ehrlich Tumor	hsa-mir-548a	0.539348
Carcinoma, Ehrlich Tumor	hsa-mir-668	0.539347
Carcinoma, Ehrlich Tumor	hsa-mir-545	0.539347
Carcinoma, Ehrlich Tumor	hsa-mir-520a	0.539347
Carcinoma, Ehrlich Tumor	hsa-mir-4792	0.539347
Carcinoma, Ehrlich Tumor	hsa-mir-1266	0.539347
Carcinoma, Ehrlich Tumor	hsa-mir-624	0.539347
Carcinoma, Ehrlich Tumor	hsa-mir-3148	0.539347
Carcinoma, Ehrlich Tumor	hsa-mir-569	0.539347
Carcinoma, Ehrlich Tumor	hsa-mir-1293	0.539347
[truncated: 182,155 more rows]
